# Supplementary material for: Epigenetic regulation of serine biosynthesis by PHF8 during neurogenesis
Source: EMBO Rep. 2026 Feb 19;27(6):1540–60. doi: 10.1038/s44319-026-00713-8 (PMC13022353; doi:10.1038/s44319-026-00713-8)
Supplement: Supplementary file 3 — Source data Fig. 1 [file 44319_2026_713_MOESM3_ESM.zip]

Archive with 10 entries (7 files):
- Fig 1/1B/
- Fig 1/1B/1B_western blot PHF8.tif
- Fig 1/1B/1B_western blot Tub.tif
- Fig 1/1B/num data 1B.xlsx
- Fig 1/1C/
- Fig 1/1C/num data 1C.xlsx
- Fig 1/1D/
- Fig 1/1D/BrdU.xlsx
- Fig 1/1D/Cell cycle.xlsx
- Fig 1/1D/MPM2.xlsx
