# Supplementary material for: Epigenetic regulation of serine biosynthesis by PHF8 during neurogenesis
Source: EMBO Rep. 2026 Feb 19;27(6):1540–60. doi: 10.1038/s44319-026-00713-8 (PMC13022353; doi:10.1038/s44319-026-00713-8)
Supplement: Supplementary file 3 — Source data Fig. 1 [file 44319_2026_713_MOESM3_ESM.zip › Fig 1/1B/num data 1B.xlsx]

## Sheet: Hoja1
qPCR Phf8 expression in neural stem cells
shCTR	shPHF8
1	0.744307
1	0.307697
1	0.481951
1	0.624862
1	0.130976
1	0.655358
1	0.282144
1	0.24898
1	0.416053
1	0.281945
1	0.281945
1	0.379689
1	0.16366
1	0.255506
1	0.512011
