# Supplementary material for: Epigenetic regulation of serine biosynthesis by PHF8 during neurogenesis
Source: EMBO Rep. 2026 Feb 19;27(6):1540–60. doi: 10.1038/s44319-026-00713-8 (PMC13022353; doi:10.1038/s44319-026-00713-8)
Supplement: Supplementary file 3 — Source data Fig. 1 [file 44319_2026_713_MOESM3_ESM.zip › Fig 1/1C/num data 1C.xlsx]

## Sheet: Hoja1
Growth curve neural stem cells
Time (hours)	shCTR									shPHF8
0	200000	200000	200000	200000	200000	200000	200000	200000		200000	200000	200000	200000	200000	200000	200000	200000	200000
24	803000	692000	809000	833000	839000	1000000	909000	1210000		287000	639000	287000	393000	487000	669000	405000	434000	311000
48	3410000	3920000	3140000	4030000	3980000	3580000	4500000			1440000	1310000	1110000	903000	1540000	1190000	1190000	1330000
72	6950000	6400000	7100000	7160000	11000000	9850000	10700000	9370000		3950000	4750000	3940000	4190000	4280000	4350000	4070000	3680000
