# Supplementary material for: Epigenetic regulation of serine biosynthesis by PHF8 during neurogenesis
Source: EMBO Rep. 2026 Feb 19;27(6):1540–60. doi: 10.1038/s44319-026-00713-8 (PMC13022353; doi:10.1038/s44319-026-00713-8)
Supplement: Supplementary file 3 — Source data Fig. 1 [file 44319_2026_713_MOESM3_ESM.zip › Fig 1/1D/BrdU.xlsx]

## Sheet: Hoja1
% of BrdU cells
	shCTR	shPHF8
	48.78	36.08
	56	43.56
	52.28	24.44
