# Supplementary material for: Epigenetic regulation of serine biosynthesis by PHF8 during neurogenesis
Source: EMBO Rep. 2026 Feb 19;27(6):1540–60. doi: 10.1038/s44319-026-00713-8 (PMC13022353; doi:10.1038/s44319-026-00713-8)
Supplement: Supplementary file 3 — Source data Fig. 1 [file 44319_2026_713_MOESM3_ESM.zip › Fig 1/1D/Cell cycle.xlsx]

## Sheet: Hoja1
% of neural stem cells
	shCTR			shPHF8
G1	51.85	42.89	41.48	47.12	49.5	54.08
S	27.9	31.16	34.98	21.66	23.78	17.61
G2/M	26.78	23.97	22.47	27.13	21.7	21.43
