# Supplementary material for: Epigenetic regulation of serine biosynthesis by PHF8 during neurogenesis
Source: EMBO Rep. 2026 Feb 19;27(6):1540–60. doi: 10.1038/s44319-026-00713-8 (PMC13022353; doi:10.1038/s44319-026-00713-8)
Supplement: Supplementary file 4 — Source data Fig. 2 [file 44319_2026_713_MOESM4_ESM.zip]

Archive with 7 entries (4 files):
- Fig 2/2F/
- Fig 2/2F/num data 2F.xlsx
- Fig 2/2F/WB.tif
- Fig 2/2G/
- Fig 2/2G/num data.xlsx
- Fig 2/2H/
- Fig 2/2H/num data.xlsx
