# Supplementary material for: Epigenetic regulation of serine biosynthesis by PHF8 during neurogenesis
Source: EMBO Rep. 2026 Feb 19;27(6):1540–60. doi: 10.1038/s44319-026-00713-8 (PMC13022353; doi:10.1038/s44319-026-00713-8)
Supplement: Supplementary file 4 — Source data Fig. 2 [file 44319_2026_713_MOESM4_ESM.zip › Fig 2/2F/num data 2F.xlsx]

## Sheet: Hoja1
qPCR in neural stem cells
	shCTR							shPHF8							shPHF8 + PHF8 WT
Phf8	1	1	1	1	1	1		0.744307	0.307697	0.481951	0.624862	0.130976	0.655358		0.692211	1.27575	0.886158
Phgdh	1	1	1	1	1	1		0.117223	0.47882	0.614253	0.823922	0.834202	0.127508		2.3575	2.53145	0.692672
Psat1	1	1	1	1	1	1		0.154175	0.384517	0.567376	0.635466	0.674274	0.942769		1.69656	1.63687	1.00087
Psph	1	1	1	1	1	1		0.14042	0.645579	0.475804	0.649693	0.651438	0.146456		5.02665	3.90794
Pgk1	1	1	1	1				1.27909	1.44276	1.52526	2.27234				1.55152	0.953703	1.24358
