# Supplementary material for: Epigenetic regulation of serine biosynthesis by PHF8 during neurogenesis
Source: EMBO Rep. 2026 Feb 19;27(6):1540–60. doi: 10.1038/s44319-026-00713-8 (PMC13022353; doi:10.1038/s44319-026-00713-8)
Supplement: Supplementary file 4 — Source data Fig. 2 [file 44319_2026_713_MOESM4_ESM.zip › Fig 2/2G/num data.xlsx]

## Sheet: Hoja1
qPCR of SBP gene expression in neural stem cells
	NSC shCTR								NSC shCTR - NEAA								NSC shPHF8							NSC shPHF8 - NEAA
Phgdh	1	0.929004	1	1	1	1	1		1.34984	0.802015	2.76083	1.45874	2.0903	4.5909	6.57852		0.812561	0.430136	0.773406	0.330073				1.0101	0.546824	0.536304	0.343818	1.68784	1.08205
Psat1	1	0.917814	1	1	1	1	1		1.75131	1.29935	1.63952	1.36426	1.75662	3.01024	3.87597		0.306179	0.835241	0.262813	0.579897				0.424606	0.895862	0.652472	1.43968
Psph	1	0.983602	1	1	1	1	1		6.8294	2.4162	5.4276	18.4404					0.530992	0.604598	0.343025	0.453789	0.380358	0.854412		0.744871	0.578761	0.256963	0.368305	0.269661	0.605751
