# Supplementary material for: Epigenetic regulation of serine biosynthesis by PHF8 during neurogenesis
Source: EMBO Rep. 2026 Feb 19;27(6):1540–60. doi: 10.1038/s44319-026-00713-8 (PMC13022353; doi:10.1038/s44319-026-00713-8)
Supplement: Supplementary file 4 — Source data Fig. 2 [file 44319_2026_713_MOESM4_ESM.zip › Fig 2/2H/num data.xlsx]

## Sheet: Hoja1
growth curve of neural stem cells
	Time (hours)	shCTR					shCTR - NEAA					shPHF8					shPHF8 - NEAA
	0	100000	100000	100000			100000	100000	100000			100000	100000	100000			100000	100000	100000
	24	222000	219000				253000	207000	363000	253000		156000	128000	166000			126000	106000	113000
	48	1160000	828000	1180000	1080000		790000	963000	750000	753000		753000	560000	833000			393000	290000	428000
	72	3410000	2480000	2700000	3690000		3130000		3130000	2180000		1970000	2070000	2120000			1230000	1080000	1160000
