# Supplementary material for: Epigenetic regulation of serine biosynthesis by PHF8 during neurogenesis
Source: EMBO Rep. 2026 Feb 19;27(6):1540–60. doi: 10.1038/s44319-026-00713-8 (PMC13022353; doi:10.1038/s44319-026-00713-8)
Supplement: Supplementary file 5 — Source data Fig. 4 [file 44319_2026_713_MOESM5_ESM.zip]

Archive with 12 entries (7 files):
- Fig 4/4 A/
- Fig 4/4 A/num data Ser.xlsx
- Fig 4/4 B/
- Fig 4/4 B/num data growth curve.xlsx
- Fig 4/4 D/
- Fig 4/4 D/num data Gly and nucleotides.xlsx
- Fig 4/4 E/
- Fig 4/4 E/Images DNA fiber.tif
- Fig 4/4 E/num data DNA fiber assay.xlsx
- Fig 4/4 F/
- Fig 4/4 F/IF P-H2AX.tif
- Fig 4/4 F/num data.xlsx
