# Supplementary material for: Epigenetic regulation of serine biosynthesis by PHF8 during neurogenesis
Source: EMBO Rep. 2026 Feb 19;27(6):1540–60. doi: 10.1038/s44319-026-00713-8 (PMC13022353; doi:10.1038/s44319-026-00713-8)
Supplement: Supplementary file 5 — Source data Fig. 4 [file 44319_2026_713_MOESM5_ESM.zip › Fig 4/4 A/num data Ser.xlsx]

## Sheet: Hoja1
metabolomic analysis of neural stem cells
	shCTR	shPHF8
	439375008	295023904
	406663168	237037392
	400647584	300983008
