# Supplementary material for: Epigenetic regulation of serine biosynthesis by PHF8 during neurogenesis
Source: EMBO Rep. 2026 Feb 19;27(6):1540–60. doi: 10.1038/s44319-026-00713-8 (PMC13022353; doi:10.1038/s44319-026-00713-8)
Supplement: Supplementary file 5 — Source data Fig. 4 [file 44319_2026_713_MOESM5_ESM.zip › Fig 4/4 B/num data growth curve.xlsx]

## Sheet: Hoja1
growth curve of neural stem cells in media with or without serine
	Time (hours)	shCTR							shCTR + serine							shPHF8								shPHF8 + serine
	0	70000	70000	70000	100000	100000	100000		70000	70000	70000	100000	100000	100000		70000	70000	70000	100000	100000	100000			70000	70000	70000	100000	100000	100000
	24	104000	129000	101000	624000	400000	264000		102000	112000	108000	185000	185000	166000		45000	68000	227000	309000	246000				107000	39600	109000	86500	110000
	48	211000	198000	291000	840000	468000	738000		186000	307000	297000	1140000	1110000	1040000		17600	42400	246000	318000	369000				165000	102000	240000	325000	400000
	72	550000	552000	994000	2130000	3600000	3180000		648000	1220000	810000	3330000	2580000	2500000		27900	41700	45200	46400	459000	333000	654000		376000	160000	436000	364000	1310000	1160000	1000000
