# Supplementary material for: Epigenetic regulation of serine biosynthesis by PHF8 during neurogenesis
Source: EMBO Rep. 2026 Feb 19;27(6):1540–60. doi: 10.1038/s44319-026-00713-8 (PMC13022353; doi:10.1038/s44319-026-00713-8)
Supplement: Supplementary file 5 — Source data Fig. 4 [file 44319_2026_713_MOESM5_ESM.zip › Fig 4/4 D/num data Gly and nucleotides.xlsx]

## Sheet: Hoja1
metabolomic analysis of neural stem cells
	Gly				Nucleotides
	shCTR	shPHF8				shCTR			shPHF8
	133938176	93002120			dATP	1	1	1	1.14323	0.84625	1.10241
	159632560	74617416			dCTP	1	1	1	0.52955	0.518785	0.621174
	144365888	96783680			dGTP	1	1	1	0.654137	0.472652	0.557489
					dTTP	1	1	1	0.677471	0.649524	0.750606
