# Supplementary material for: Epigenetic regulation of serine biosynthesis by PHF8 during neurogenesis
Source: EMBO Rep. 2026 Feb 19;27(6):1540–60. doi: 10.1038/s44319-026-00713-8 (PMC13022353; doi:10.1038/s44319-026-00713-8)
Supplement: Supplementary file 5 — Source data Fig. 4 [file 44319_2026_713_MOESM5_ESM.zip › Fig 4/4 E/num data DNA fiber assay.xlsx]

## Sheet: Hoja1
	stalled forks				IdU fiber lenght
	shCTR	shPHF8			shCTR	shPHF8
	0	6.25			0.011	0.006
	7.46	20.41			0.006	0.008
	4.76	24.44			0.007	0.008
	5.26	8.7			0.018	0.011
	12	14.58			0.011	0.01
	8.11	17.39			0.012	0.006
	14.29	4			0.015	0.007
	12.5	14.29			0.01	0.006
	10.53	48			0.01	0.003
	10	22.22			0.008	0.009
	7.69	2.63			0.018	0.007
	0	10			0.012	0.008
	25	8.33			0.016	0.004
	5.56	0			0.012	0.005
	10.53	9.09			0.016	0.005
	10.34	25			0.008	0.009
	13.51	18.18			0.007	0.005
	4.35	14.29			0.009	0.008
	3.57	11.11			0.012	0.007
	2.78	5.88			0.007	0.007
	0	4.17			0.017	0.007
	15.79	40			0.016	0.004
	6.06	20			0.006	0.01
	2.82	9.09			0.01	0.008
	6.67	16.67			0.008	0.01
	11.76	20			0.007	0.009
	0	0			0.009	0.007
	0	0			0.007	0.01
	4.17	46.67			0.006	0.007
	0	33.33			0.009	0.011
	10	42.86			0.009	0.006
	23.08	42.86			0.01	0.013
	0	0			0.012	0.009
	20	9.09			0.021	0.006
	14.29	10			0.008	0.008
	0	55.56			0.014	0.008
	22.22	7.69			0.01	0.005
	0	15.38			0.015	0.009
	20	0			0.006	0.009
	0	0			0.004	0.006
	22.22	16.67			0.006	0.008
	0	22.73			0.019	0.009
	25	44.44			0.014	0.009
	0	14.29			0.007	0.004
	16.67	41.18			0.011	0.009
	0	0			0.008	0.004
	0	12.5			0.009	0.008
	0	5.26			0.006	0.006
	0	7.41			0.005	0.006
		27.27			0.013	0.004
		28.57			0.018	0.007
		14.29			0.004	0.007
		14.29			0.004	0.006
		20			0.006	0.009
					0.01	0.006
					0.01	0.004
					0.009	0.011
					0.006	0.011
					0.005	0.007
					0.006	0.015
					0.007	0.006
					0.006	0.009
					0.007	0.011
					0.004	0.007
					0.006	0.008
					0.009	0.009
					0.009	0.006
					0.014	0.009
					0.013	0.012
					0.009	0.008
					0.007	0.008
					0.004	0.01
					0.018	0.009
					0.01	0.009
					0.005	0.004
					0.006	0.006
					0.008	0.008
					0.006	0.014
					0.007	0.005
					0.012	0.01
					0.01	0.009
					0.005	0.007
					0.005	0.009
					0.013	0.008
					0.006	0.01
					0.007	0.008
					0.006	0.008
					0.005	0.009
					0.009	0.011
					0.016	0.012
					0.009	0.004
					0.022	0.007
					0.032	0.008
					0.013	0.01
					0.006	0.008
					0.013	0.008
					0.005	0.007
					0.009	0.009
					0.012	0.01
					0.012	0.007
					0.006	0.006
					0.011	0.014
					0.007	0.003
					0.01	0.006
					0.008	0.008
					0.015	0.007
					0.016	0.004
					0.004	0.011
					0.007	0.006
					0.011	0.009
					0.01	0.005
					0.008	0.013
					0.008	0.011
					0.007	0.014
					0.007	0.013
					0.006	0.009
					0.009	0.012
					0.011	0.009
					0.017	0.012
					0.014	0.004
					0.007	0.008
					0.013	0.012
					0.01	0.012
					0.009	0.014
					0.012	0.009
					0.011	0.007
					0.003	0.003
					0.013	0.005
					0.008	0.005
					0.013	0.003
					0.011	0.014
					0.011	0.014
					0.015	0.008
					0.007	0.024
					0.018	0.007
					0.009	0.011
					0.006	0.004
					0.008	0.003
					0.014	0.014
					0.011	0.003
					0.015	0.013
					0.004	0.008
					0.005	0.004
					0.036	0.003
					0.005	0.01
					0.006	0.006
					0.014	0.005
					0.009	0.005
					0.007	0.004
					0.011	0.01
					0.008	0.007
					0.01	0.005
					0.015	0.011
					0.005	0.004
					0.007	0.004
					0.005	0.008
					0.008	0.007
					0.012	0.006
					0.01	0.013
					0.01	0.007
					0.005	0.006
					0.009	0.004
					0.007	0.005
					0.007	0.014
					0.011	0.016
					0.009	0.008
					0.007	0.008
					0.011	0.008
					0.008	0.009
					0.012	0.005
					0.011	0.007
					0.011	0.007
					0.01	0.01
					0.009	0.012
					0.014	0.013
					0.011	0.008
					0.007	0.005
					0.004	0.008
					0.005	0.011
					0.006	0.011
					0.006	0.012
					0.006	0.015
					0.013	0.009
					0.007	0.007
					0.01	0.004
					0.006	0.007
					0.007	0.006
					0.005	0.006
					0.005	0.006
					0.008	0.006
					0.01	0.006
					0.006	0.005
					0.008	0.014
					0.007	0.008
					0.005	0.009
					0.007	0.008
					0.009	0.008
					0.008
					0.008
					0.009
					0.007
					0.007
					0.004
					0.005
					0.006
					0.006
					0.006
					0.013
					0.007
					0.01
					0.006
					0.007
					0.005
					0.005
					0.008
					0.01
					0.006
					0.008
					0.007
					0.005
					0.007
					0.009
					0.008
					0.008
					0.009
					0.007
					0.014
					0.003
					0.015
					0.013
					0.006
					0.006
					0.007
					0.008
					0.005
					0.008
					0.008
					0.004
					0.008
					0.005
					0.018
					0.006
					0.009
					0.01
					0.007
					0.007
					0.009
					0.008
					0.012
					0.005
					0.004
					0.007
					0.005
					0.011
					0.008
					0.007
					0.011
					0.01
					0.007
