# Supplementary material for: Epigenetic regulation of serine biosynthesis by PHF8 during neurogenesis
Source: EMBO Rep. 2026 Feb 19;27(6):1540–60. doi: 10.1038/s44319-026-00713-8 (PMC13022353; doi:10.1038/s44319-026-00713-8)
Supplement: Supplementary file 5 — Source data Fig. 4 [file 44319_2026_713_MOESM5_ESM.zip › Fig 4/4 F/num data.xlsx]

## Sheet: Hoja1
IF P-H2AX
		shCTR	shCTR + Ser	shPHF8	shPHF8 + Ser
		0.394728	1.22479	0.906222	0.324479
		1.09342	0.470376	0.439787	1.4822
		0.73408	0.550291	0.445494	0.497181
		1.11108	0.780693	0.43404	0.62417
		1.27639	0.86982	0.360051	0.529939
		0.392068	0.496967	1.03812	0.635358
		0.943762	0.651996	0.813821	0.313818
		0.986138	0.613397	0.358516	0.542504
		0.690844	0.553452	0.423788	0.571026
		0.541556	0.732103	1.19281	0.519176
		0.422702	0.631698	1.85921	0.763998
		0.66198	0.737521	0.856826	0.726221
		0.473971	1.36643	1.03097	0.888422
		0.419604	0.660322	0.561053	0.369524
		0.354988	1.02828	1.28837	0.352181
		0.647989	1.54987	0.369805	0.709939
		0.393106	0.969811	0.433493	0.505369
		0.666992	2.10187	0.613007	0.943617
		0.963087	1.03735	0.600736	1.32316
		0.555113	1.18735	0.775301	0.645248
		1.4599	0.528922	0.518756	1.19876
		1.54727	0.752299	0.889277	1.61346
		0.672729	0.68798	0.360874	0.640017
		0.296704	0.451261	1.30064	0.379132
		0.367571	1.09481	0.498954	0.363746
		0.468625	2.54844	0.463804	0.487408
		0.63422	4.35408	4.71874	0.537878
		1.74182	1.10672	0.309024	0.379436
		0.900083	1.51269	0.978612	0.552541
		1.02822	1.26231	0.787731	0.427529
		1.40295	1.20996	0.292231	1.02471
		1.00218	2.00726	0.454525	0.570798
		0.894986	0.68711	0.377374	0.518236
		0.787544	2.23544	0.508571	0.588631
		1.2229	1.53455	2.2541	0.67926
		0.437817	1.45619	0.607266	0.663958
		0.657145	0.579626	0.303098	0.511649
		0.646084	1.25844	0.662507	0.621176
		1.11547	1.07888	0.669301	0.525282
		1.44025	1.09929	1.35574	0.727987
		0.549334	0.735736	1.09148	0.399973
		1.00243	1.85425	1.09385	0.987716
		1.57676	1.12462	0.31344	0.508809
		0.922278	1.80463	0.459707	1.08184
		1.29259	1.47358	0.529835	0.77277
		0.338913	0.950741	4.52166	0.586273
		0.339219	1.57306	2.92463	0.39931
		0.33538	0.811839	3.33776	0.567079
		0.266792	1.50633	0.221968	1.69298
		0.807831	1.04207	0.293718	0.48211
		0.475127	1.18107	0.583301	0.74425
		1.00967	1.10538	0.362926	0.50851
		0.360846	0.949799	0.763157	0.852098
		0.282051	0.935935	0.344359	1.30433
		0.601654	0.613533	0.68016	0.897821
		0.728516	0.808949	0.370757	1.09734
		0.980234	4.0118	0.55067	1.14142
		0.592735	8.24235	0.489593	0.700425
		0.854802	5.15559	0.557745	0.544096
		0.313364	0.691787	0.471123	1.28801
		0.361537	0.420918	0.776981	0.853179
		0.671246	0.545181	0.511254	0.720929
		0.279482	0.743635	0.63812	0.701345
		0.427779	0.690509	0.585174	0.379982
		0.327838	0.516129	0.332583	0.424061
		0.253873	0.451457	0.670862	0.357082
		0.497286	0.495986	0.984195	0.581198
		0.713158	1.16023	1.04881	0.35362
		0.352258	0.442174	0.507792	0.477461
		0.697465	0.883714	0.482985	0.35629
		0.366235	0.476484	0.642642	0.465342
		0.336123	0.47611	0.793457	0.37145
		1.09111	0.545633	0.61868	0.334135
		0.896234	0.617598	0.724896	0.463856
		1.24199	0.3147	0.258734	0.375656
		1.07592	0.678067	0.223507	0.458739
		0.46458	0.6306	0.99527	1.11251
		1.47482	0.791907	0.763647	0.485851
		0.845073	0.631648	0.57317	0.485023
		1.2004	0.816513	0.501259	0.424369
		0.466608	1.11934	0.800607	0.426021
		1.02651	0.788551	0.80923	0.474387
		0.930193	1.03566	0.453688	0.67086
		1.26304	0.691175	0.250419	0.669001
		0.63036	1.16174	0.546428	0.542408
		0.552954	0.965545	0.311619	0.400115
		0.812696	0.498237	0.239246	0.386781
		0.582411	0.801683	0.421464	0.489561
		0.535995	0.931127	0.255368	0.421536
		0.775341	0.672636	0.629034	0.81022
		1.20741	0.808852	0.27763	0.344276
		0.793607	0.583163	0.273526	0.410314
		0.564927	0.818838	0.414974	0.509885
		0.683858	0.527735	1.54764	0.607516
		0.798231	0.414207	0.708145	0.571201
		0.332368	0.575388	0.288249	0.66092
		1.02657	0.760205	0.216384	0.539588
		1.53775	0.417101	0.394095	0.389855
		1.02574	1.45339	0.594267	0.593971
		0.706758	1.18218	0.602268	0.487001
		0.873861	0.232775	0.331726	0.365278
		1.01823	1.15386	0.513581	0.795364
		0.67263	0.801824	0.276536	0.729536
		0.696177	0.794471	0.351022	0.472011
		0.488641	0.444384	0.21819	0.773888
		6.01537	0.881342	0.273794	0.412354
		6.6144	0.40744	1.64413	0.369706
		7.72843	0.451833	2.42938	0.398494
		5.41479	0.600816	0.556667	0.467523
		4.57114	0.676531	0.526683	0.514169
		0.588357	0.831729	0.46979	0.381431
		0.914793	0.888316	0.531722	0.580073
		0.454752	0.552638	1.03666	0.345315
		0.372043	0.805382	0.510922	0.497261
		0.318774	0.704034	0.970187	0.473381
		0.44845	0.612972	0.790676	0.414391
		0.647194	1.46422	1.04475	0.339829
		0.632386	0.518632	0.385718	0.377175
		0.49325	0.390309	0.438411	0.408031
		1.49481	0.452228	0.897443	0.578048
		0.513247	0.645113	1.0522	0.696465
		0.600856	0.859977	0.687923	0.353693
		0.824777	1.00231	0.839918	0.470106
		1.02177	0.609798	0.402696	0.567417
		0.320697	1.16252	0.552193	0.523751
		0.489592	1.0201	1.04082	0.582051
		0.930686	1.30507	0.290533	0.693719
		1.67825	0.399726	0.597235	0.679454
		0.513098	0.977297	0.524156	0.646133
		0.468308	0.209088	0.619976	0.524771
		0.411264	0.362906	1.19775	0.433708
		0.711481	0.992549	1.138	0.691262
		1.12663	1.52036	0.466955	0.331506
		1.18744	1.19307	0.571785	0.875185
		0.583056	0.700835	1.17942	0.600081
		0.542962	0.440858	6.91199	0.30357
		1.91416	0.329263	5.49464	0.694611
		0.820391	0.276177	5.5537	1.30916
		0.351552	0.420627	0.369792	0.509048
		1.79835	0.286592	0.878146	0.643063
		1.43129	0.510176	0.558256	0.37993
		0.87274	0.276652	0.945563	0.771866
		1.24616	1.48888	0.922996	0.377819
		0.703037	0.690426	0.871259	0.42044
		0.598524	0.412662	0.638002	0.549098
		0.715124	0.377424	2.76501	0.529735
		0.627145	0.782472	2.07532	0.756741
		1.18531	1.17864	0.445598	0.499813
		1.719	0.502697	0.863396	0.587245
		1.31645	1.91506	0.836505	0.807636
		1.28743	0.262566	0.624268	0.356751
		0.571639	0.740869	0.473025	0.686044
		0.608494	1.01319	0.338778	0.451092
		0.663029	0.6557	1.12577	0.932053
		0.639658	0.752223	0.836139	0.392688
		1.17523	0.881128	0.384279	1.01465
		2.11413	0.539387	0.635128	0.981537
		0.683959	0.742977	1.12966	0.509779
		1.73672	0.322948	1.02748	0.628328
		0.452772	1.07308	1.68643	0.685258
		0.454967	0.791207	0.572296	0.336442
		0.745167	1.22451	2.88621	0.591502
		1.08284	1.0703	0.61911	0.778648
		0.99153	0.446759	0.513575	0.431236
		0.650772	0.406721	0.692381	0.604565
		0.386663	0.297922	0.638363	0.39572
		1.99009	0.44263	0.439022	0.413961
		1.01811	0.784744	1.36542	0.613998
		1.31875	0.739106	0.462542	0.625157
		1.33151	0.292317	1.78246	1.02158
		0.450015	0.608922	1.52541	0.825367
		5.35384	0.571478	1.04433	0.952452
		1.34475	0.377995	5.52105	0.572066
		0.599729	1.00489	0.489961	1.55141
		0.459849	0.428825	1.74085	0.695104
		0.766771	0.477517	0.557259	0.548707
		1.15182	0.613275	0.555002	1.27145
		0.784165	0.547328	0.406773	0.927307
		0.504239	0.537567	0.592979	0.512491
		0.521397	0.691809	0.619484	1.21715
		0.518053	0.534341	0.428941	0.565113
		1.42954	0.614379	0.481494	0.926227
		1.38396	0.722644	1.3382	0.458446
		0.791676	0.645038	1.09942	1.3003
		0.386747	0.388628	0.807381	1.24404
		0.82453	0.623372	1.79418	0.382299
		1.50799	0.551842	1.43254	0.569694
		0.338003	0.54593	1.33048	0.356769
		0.524222	0.705029	0.873077	0.66973
		0.613456	0.678763	2.75968	0.729267
		0.334804	0.802379	2.19108	1.21618
		0.809931	1.28865	0.909298	0.501386
		0.979805	0.919688	1.17005	1.06207
		1.74699	1.36513	1.18703	0.389675
		0.743442	0.889153	0.431487	1.21593
		0.681824	0.526989	0.496765	0.815132
		0.717572	0.700221	1.09928	0.788287
		0.633697	1.08547	1.73157	0.941408
		1.22005	0.972071	0.716481	0.628556
		1.93416	0.595754	1.37921	0.487309
		1.05432	0.696441	0.895605	0.435776
		0.576156	0.816001	0.940459	0.478674
		1.16862	0.78327	0.707649	0.283021
		2.0183	0.66559	6.63304	0.278676
		0.765911	1.0765	0.81487	0.486195
		0.716093	0.747816	0.922671	0.509886
		1.0434	0.801536	0.499994	0.496592
		0.425996	0.626053	0.877115	0.493749
		1.07826	0.829361	1.36659	0.630368
		0.569884	1.09192	0.852833	0.927916
		0.503364	0.772774	0.781436	0.436067
		0.563027	1.14042	0.802476	0.286938
		0.516911	0.740844	1.32662	0.341453
		0.584442	0.786534	2.31203	0.493902
		0.574128	1.0384	0.653411	0.556194
		0.698659	1.52112	0.587833	0.670616
		0.603591	1.37915	1.33547	0.60788
		0.39834	1.23686	0.777404	0.53671
		0.513782	0.619147	0.344934	0.678572
		0.391375	1.03444	1.92421	0.741037
		2.35556	1.02716	0.372257	0.452122
		2.62986	0.937055	0.813254	1.16587
		2.9623	0.797227	1.3515	0.628704
		1.60244	0.630481	0.936081	0.435663
		0.639648	0.439396	1.41877	1.6413
		0.725312	0.572942	1.87362	0.46858
		0.622812	0.612447	0.783436	0.371446
		1.41313	0.892147	1.55375	0.748677
		0.751126	0.465859	0.835858	0.666769
		1.02191	0.977123	0.785411	1.37612
		1.07038	1.1909	0.683719	0.478458
		0.54267	0.698779	0.461257	0.753868
		0.754391	0.744128	0.739077	0.814795
		0.696469	0.892226	6.30677	0.47087
		1.4505	1.07236	5.04144	0.899477
		0.422152	2.72843	1.64329	1.02681
		0.443297	0.789724	0.549063	1.84259
		0.699015	0.50317	0.545067	0.969618
		0.410609	0.847411	0.682239	2.82366
		0.484065	0.539086	0.484859	1.07182
		1.14748	0.922721	0.892644	0.751962
		0.736795	1.29288	2.01148	0.778474
		3.44489	0.528292	0.320401	0.487641
		3.30299	0.570686	0.618133	0.874595
		2.21726	0.94813	0.649119	0.702871
		2.29703	0.747718	1.0109	1.2229
		3.06972	1.21636	0.89086	0.713189
		2.97163	0.351274	0.695271	2.01789
		0.380233	0.508885	0.436188	1.36789
		0.415322	0.721336	0.506773	0.840431
		0.479237	0.729127	1.42744	0.786387
		0.619112	0.480319	0.796931	1.1452
		0.588332	1.43369	0.959101	2.15376
		1.26841	0.505461	0.786531	0.879826
		0.755653	0.976483	0.487088	0.809145
		1.31497	1.42699	0.518981	1.09689
		0.934519	0.605347	0.498082	2.55926
		0.481183	0.665635	0.499635	0.676837
		0.972066	1.10341	0.393964	1.87196
		0.494741	1.04533	1.56037	1.20561
		0.744097	0.815886	0.386671	0.513849
		1.80965	0.601997	0.708972	0.631764
		1.09289	0.635185	0.422968	1.10721
		0.529822	0.734138	0.573874	1.32388
		1.38672	1.2281	0.471421	0.556151
		2.5344	0.716805	1.14051	0.978936
		1.53	0.840977	0.522822	0.967655
		1.44	0.995332	0.743231	0.75458
		0.96	0.731268	1.1511	0.338403
		2.19	0.524702	0.784891	0.366942
		1.62	0.792809	1.37186	1.02589
		1.96	0.969175	0.544263	0.744064
		0.79	1.23652	1.09595	0.609955
		0.67	0.497042	2.5951	0.989627
		0.74	3.31898	0.485558	0.384572
		1.17	0.395105	1.34912	0.773239
		0.82	1.15213	1.39336	0.567068
		1.12	0.969284	0.415903	1.32314
		0.87	4.32793	0.816164	0.715747
		1.45	1.19816	0.471491	0.841364
		0.95	1.41327	1.83353	0.631014
		1.15	0.595076	0.431932	0.983473
		1.31	1.00668	1.39927	0.53853
		1.93	1.43871	0.446525	0.569438
		1.18	0.661335	0.849097	0.61877
		1.26	1.02639	1.58437	0.567231
		1.84		1.17702	0.945654
		1.6		0.420148	0.479989
		1.13		1.02792	0.917276
		1.19		0.999419	0.898436
		1.49		0.441365	0.518183
		1.02		0.465745	0.439494
		1.71		0.930261	0.575854
		0.97		0.772978	0.729096
		1.54		0.827165	0.720562
		1.46		1.83905	1.02914
		1.08		0.723931	0.450085
		0.85		0.84816	0.590821
		1.42		0.800809	0.826034
		1.9		2.22353	1.06581
		0.88		0.4992	0.73066
		0.88		0.581339	0.541594
		1.26		4.81991	0.831716
		0.75		4.29876	1.70599
		1.25		0.637099	0.343315
		0.76		0.384919	0.444619
		0.84		0.592959	0.422602
		0.64		0.712165	0.514355
		0.52		0.492617	0.401623
		0.87		0.43427	0.758869
		0.54		0.469616	0.467421
		0.86		0.515052	0.520673
		0.67		1.10768	1.01423
		0.73		1.4982	0.53826
		0.58		0.742629	1.00904
		1.03		1.52392	0.63651
		0.95		0.572282	0.848825
		0.91		0.758232	0.661629
		0.97		1.41221	0.418668
		0.65		1.27161	0.638947
		1.01		1.48866	0.483895
		0.88		0.351006	0.882611
		1.58		0.554321	0.497154
		0.94		0.984191	0.855561
		0.95		1.2013	1.34003
		0.86		0.877595	0.459993
		0.97		1.62651	0.432695
		0.82		2.598	0.651954
		1.15		1.57803	2.23453
		1.68		0.463072	0.911081
		1.12		0.511464	0.585737
		0.82		1.6514	0.536128
		0.92		6.12444	0.932258
		1.14		4.42099	0.681219
		1		0.35666	0.706544
		0.9		1.13938	0.43373
		1.54		0.75485	0.576695
		0.84		1.07568	0.796632
		1.12		1.21085	0.771642
		1.08		0.51678	0.506036
		1.2		0.502519	0.817828
		0.78		0.39623
		0.9		0.603149
		1.18		0.457252
		1.2		0.607513
		1.15		1.48131
		0.98		0.444191
		0.94		0.919899
		0.93		0.36989
		0.87		0.799887
		1.31		1.11237
		0.84		0.914006
		0.81		0.387366
		0.88		0.776175
		0.7		1.11346
		0.75		1.32935
		1.57		0.45022
		1.07		1.74564
		1.56		2.11533
		0.64		0.55534
		0.71		0.468507
		0.66		1.08023
		0.71		1.72701
		0.73		1.60914
		0.72		0.869262
		0.45		0.575868
		0.81		1.12638
		0.88		0.930055
		0.67		1.33937
		0.83		0.770708
		0.75		0.499868
		0.82		1.10733
		0.73		0.57809
		0.78		1.15002
		1.21		1.23636
		0.99		1.35087
		0.68		2.37083
		1		2.15
		0.62		1.89
		0.79		1.87
		0.82		2.36
		0.87		2.39
		0.7		3.7
		0.61		1.32
		0.67		2.25
		0.87		2.18
		1.17		1.6
		0.91		1.93
		0.66		1.97
		0.74		1.88
		0.63		2.82
		0.76		3.03
		1.03		3.75
		1.05		2.85
		0.62		2.43
		0.59		2.59
		0.7		2.21
		0.93		2.17
		0.65		1.94
		0.8		2.77
		0.82		1.77
		0.75		2.79
		0.56		2.31
		0.93		3.08
		0.79		2.19
		0.33		4.25
		0.26		3.17
		0.09		2.1
		1.89		2.68
		0.73		2.85
		1.06		2.65
		0.96		2.73
		1.35		3.72
		0.81		4.3
		0.52		2.64
		0.56		2.42
		1.68		2.74
		1.67		2.54
		0.64		1.88
		2.5		4.15
		0.77		2.58
		0.94		4.16
		0.76		2.79
		1.12		2.97
		1.19		2.49
		1.96		2.08
		1.18		2.05
		0.93		2.93
		1.32		2.17
		0.74		4.01
		2.74		3.36
		1.46		2.4
		1.03		2.97
		1.47		2.62
		0.93		3.01
		1.06		3.51
		2.61		5.7
		0.82		1.29
		1.08		1.03
		1.56		1.59
		1.05		3.19
		1.04		2.28
		1.32		1.48
		1.79		0.8
		1.41		1.12
		1.12		3.12
		0.89		1.51
		0.92		0.83
		1.23		0.77
		0.89		1.24
		8.73		1.11
		0.62		2.02
		0.82		1.93
		0.92		1.7
		0.81		1.97
		0.86		1.79
		0.76		1.86
		0.76		1.28
		0.69		0.94
		0.58		3.03
		0.71		1.74
		0.72		0.99
		0.98		1.26
		0.73		1.15
		0.76		1.5
		0.87		1.75
		0.78		1.45
		0.66		1.88
		0.92		2.51
		0.73		0.67
		0.87		1.99
		0.82		1.05
		0.8		0.98
		1.1		1.19
		0.6		1.15
		0.74		1.3
		0.66		1.39
		0.76		6.12
		0.58		10.18
		0.62		1.43
		1.01		0.89
		0.62		2.65
		0.62		0.96
		0.62		0.98
		0.66		0.72
		0.68		1.48
		0.85		1.58
		0.67		1.3
		1.22		0.8
		0.8		0.85
		0.91		0.64
		1		1.12
		0.89		1.43
		0.97		0.75
		0.76		0.79
		0.68		1.44
		0.8		0.96
		0.83		2.44
		0.99		1.12
		0.78		1.53
		0.82		2.42
		0.59		2.73
		0.61		1.29
		0.78		2.29
		0.81		1.65
		0.85		1.33
		0.73		2.41
		3.23		1.26
		3.19		1.28
		0.88		0.86
		1.02		1.98
		0.63		1.82
		1.52		0.96
		0.65		2.9
		1.4		1.47
		0.79		1.59
		1.21		2.42
		0.83		1.32
		0.84		2.15
		0.88		1.39
		0.9		3.28
		1.23		1.81
		0.84		1.07
		1.13		1.95
		1.29		2.56
		0.71		2.31
		0.66		1.27
		0.95		1.05
		1.09		1.28
		0.97		2.21
		1.39		1.98
		0.97		1.89
		0.86		1.44
		0.89		2.69
		1.03		1.85
		1		1.32
		0.81		1.32
		0.84		1.96
		0.77		2.66
		0.8		0.73
		0.96		0.61
		0.66		1.62
		0.76		0.65
		0.64		0.3
		0.88		0.28
		0.68		0.48
		0.87		0.21
		0.63		2.28
		0.62		1.62
		0.58		1.55
		0.91		1.04
		0.94		2.82
		0.61		1.27
		1.36		2.27
		0.82		0.94
		0.91		1.44
		0.71		1.24
		0.83		0.66
		0.78		0.73
		0.62		1.23
		1.21		2.29
		0.8		0.93
		1.15		1.71
		0.83		0.79
		0.88		1.04
		1.04		2.57
		1.21		2.2
		0.89		1.49
		1.04		2.28
		1		2.25
		0.88		2.6
		0.66		6.3
		1.27		2.49
		0.95		1.86
		0.8		2.23
		0.67		1.44
		0.41		1.41
		0.69		3.31
		0.5		2
		0.7		1.52
		0.69		2.14
		0.88		2.58
		0.74		2.19
		0.87		2.36
		0.75		1.6
		0.84		1.38
		0.73		4.59
		0.81		1.33
		1.64		1.06
		0.69		3.6
		0.84		1.57
		0.78		2.35
		0.74		0.98
		0.69		0.67
		0.56		0.81
		0.5		1.22
		0.83		3.42
		1.25		3.73
		0.96		1.3
		0.94		1.38
		0.78		1.96
		0.79		1.75
		1.02		1.4
		1.22		0.86
		0.73		1.27
		1.23		0.92
		0.6		2.02
		0.71		1
		0.82		1.33
		0.87		2.15
		0.86		1.2
		1.32		1.44
		0.98		2.28
		0.63		1.62
		0.82		1.15
		1.01		2.89
		0.62		1.11
		0.86		1.12
		0.69		2.99
		0.86		2.1
		0.91		2.74
		1.06		1.21
		1.05		1.39
		0.71		1.14
		0.38		2.35
		0.35		0.97
		0.63		1.3
		1.16		1.62
		1.09		1.09
		0.83		2.75
		1.19		1.18
		1.1		1.7
		0.96		2.16
		1.08		2.91
		0.8		2.34
		0.7		1.11
		0.72		3.01
		0.68		1.94
		0.72		3.23
		1		1.39
		0.96		1.41
		1.27		1.12
		0.91		4.94
		1.19		2.25
		0.73		1.08
		1		1.25
		0.84		2.49
		1.06		2.03
		0.92		2.37
		1.94		1.84
		1.08		1.37
		1.4		3.93
		1.18		1.71
		1.22		4.76
		0.78		0.5
		1		1.28
		1.09		0.74
		1.31		2.01
		0.89		2.71
		1.32		0.86
		1.08		0.55
		0.93		0.78
		1.08		1.25
		0.87		3.02
		1.21		0.69
		0.8		0.77
		0.98		1.72
		0.92		0.98
		0.77		0.7
		0.75		1.7
		1.26		0.67
		2.75		1.97
		2.81		1.97
		0.83		1
		1.37		0.86
		0.93		1.7
		0.75		1.24
		0.84		2.68
		0.95		1.38
		0.84		1.27
		0.82		1.4
		1.15		1.54
		1.27		1.75
		0.93		1.65
		1.59		2.06
		0.76		1.52
		0.77		1.86
		1.14		0.98
		0.97		2.03
		1.54		1.89
		1.28		2.09
		1.34		0.9
		0.92		2.92
		1.03		1.53
		0.98		3.13
		1.38		1.13
		0.9		1.36
		0.94		1.45
		1.23		2.94
		1.4		1.15
		1.1		1.41
		0.93		1.54
		1.26		1.51
		0.87		1.1
		0.95		0.88
		1.03		0.81
		0.86		2.19
		0.91		1.93
		1		0.88
		1.18		0.78
		1.27		0.95
		0.8		1.19
		1.14		0.84
		1.03		0.78
		1.05		2.65
		0.86		1.42
		0.99		1.73
		1.02		0.92
		1.02		1.42
		1.39		1.2
		0.79		1.46
		1.67		0.64
		0.85		0.65
		0.95		0.99
		1.11		1.45
		0.99		2.67
		0.82		0.83
		0.77		1.3
		0.9		1.38
		1.16		1.45
		0.85		2.04
		0.79		1.01
		0.75		1.29
		0.86		1.36
		0.78		0.82
		0.69		1.29
		0.96		1.06
		0.6		3.51
		0.47		0.62
		0.84		2.2
		0.76		1.36
		0.74		0.91
		0.75		2.92
		0.59		0.85
		0.6		2.7
		0.94		1.68
		0.65		1.95
		0.99		2.69
		0.79		2.15
		1.06		3.02
		1.01		2.89
		0.87		2.03
		1.08		3.42
		0.67		1.2
		0.64		1.49
		0.87		0.62
		0.66		0.73
		0.68		0.61
		0.72		1.17
		0.91		0.82
		0.92		0.53
		0.86		0.72
		0.63		1.41
		0.96		0.67
		1.03		0.66
		0.8		0.61
		0.85		1.26
		0.96		1.37
		0.84		2.46
		0.85		0.83
		0.99		2.33
		0.83		1.09
		0.82		2.3
		0.78		1.01
		0.71		1.06
		0.87		0.96
		1.09		0.74
		1.58		1.24
		0.73		0.96
		1		0.9
		0.56		1.13
		1.04		1.14
		0.94		0.78
		0.56		1.15
		0.82		1.43
		0.7		1.46
		0.52		0.62
		0.83		0.99
		0.82		0.82
		0.62		0.89
		0.48		0.96
		0.89		1.03
		0.66		1.76
		0.56		0.78
		1.37		0.99
		0.73		0.91
		1.06		1.61
		0.8		1.16
		0.85		1.01
		1.29		0.82
		0.7		1.42
		0.73		1.08
		0.66		1.23
		0.87		1.65
		1.08		0.73
		1.24		1.71
		0.97		1.1
		0.82		1.36
		1.02		0.77
		0.84		2.04
		1.7		1.11
		1.11		0.97
		0.76		1.23
		0.56		1.47
		0.66		1.09
		1		1.26
		0.78		1.24
		0.54		3.13
		0.74		1.71
		0.65		1.37
		0.97		3.68
		0.81		1.12
		1.14		1.4
		1.05		2.45
		0.78		1.59
		0.89		2.12
		0.79		0.96
		0.87		0.74
		0.96		1.07
		0.78		1.04
		0.89		0.85
		1.17		1.3
		0.98		1.75
		0.65		2.39
		0.92		1.59
		0.77		1.72
		0.93		1.54
		0.74		2.68
		0.57		2.76
		0.76		1.65
		0.76		2.64
		0.67		1.3
		0.72		1.44
		0.6		1.26
		0.54		1.18
		0.7		1.96
		0.65		1.32
		0.58		1.39
		0.58		2.58
		0.97		0.64
		0.99		0.77
		1.04		1.02
		0.67		1.65
		0.83		0.57
		0.95		0.26
		0.77		0.45
		1.09		0.35
		1.12		0.74
		0.62		0.37
		0.79		0.5
		0.76		0.44
		1		0.33
		0.94		0.49
		1.5		0.38
		0.64		0.5
		0.92		0.38
		0.83		0.42
		0.68		0.42
		0.81		0.63
		0.86		0.49
		1.4		0.36
		1.05		0.35
		0.79		0.43
		1.03		0.37
		1.01		0.87
		0.78		0.61
		19.95		0.45
		19.18		0.48
		0.69		0.78
		0.77		0.51
		0.78		0.87
		0.68		0.56
		1.05		0.82
		0.57		0.56
		1.11		0.58
		0.88		0.43
		0.6		0.51
		0.77		0.68
		1.08		0.45
		0.73		0.37
		0.72		0.92
		0.69		0.43
		0.8		0.47
		0.65		0.52
		0.74		0.51
		0.62		0.47
		0.61		0.52
		0.8		0.82
		0.52		0.49
		1.26		0.66
		0.66		0.67
		0.84		0.71
		1.25		0.88
		0.48		0.52
		0.72		0.68
		0.39		0.57
		0.8		0.44
		0.77		0.82
		0.74		1.13
		0.96		1.46
		0.57		0.49
		0.56		0.85
		0.73		1.03
		0.59		0.94
		0.91		0.66
		0.61		0.39
		0.65		0.63
		1.12		0.62
		1.37		0.41
		0.7		0.79
		0.72		0.5
		0.79		1.57
		0.6		1.03
		0.82		0.54
		0.75		0.48
		0.61		0.5
		0.55		0.65
		1.28		0.64
		0.29		0.5
		0.33		0.57
		0.42		0.86
		0.49		0.96
		1.6		0.38
		0.47		0.5
		0.37		0.39
		0.6		0.57
		0.43		0.47
		1.03		0.43
		0.71		1.09
		0.55		0.42
		0.56		0.38
		0.44		0.67
		1.13		0.54
		0.54		2.06
		0.63		0.73
		0.94		1.58
		0.94		1.47
		0.47		1.14
		0.84		0.86
		0.4		0.94
		1.28		0.8
		0.9		1.47
		0.68		1.51
		0.96		1.31
		0.73		0.58
		0.93		2.32
		0.56		1.5
		0.66		1.54
		0.57		0.83
		0.39		0.88
		1.23		2.18
		0.41		2.43
		0.83		1.53
		0.44		1.31
		0.76		1.92
		0.53		1.71
		0.99		2.17
		0.71		0.83
		0.53		1.31
		0.72		1.07
		0.71		1.36
		0.61		1.34
		0.57		1.25
		0.63		1.17
		0.68		1.47
		0.48		1.27
		0.95		1.29
		0.53		0.87
		0.83		1.3
		0.8		1.27
		0.68		0.67
		0.69		1.33
		0.56		0.62
		0.45		0.67
		0.5		1.8
		0.94		1.23
		0.71		0.89
		0.78		1.08
		0.5		0.68
		0.43		1.42
		1.13		1.55
		1.19		0.93
		1.03		1.12
		0.9		2.55
		0.92		1.57
		0.74		0.78
		0.73		0.64
		0.58		0.76
		0.84		0.71
		0.9		0.84
		1.61		1.23
		0.51		0.6
		1.13		1.08
		0.92		0.64
		0.83		1.38
		0.61		0.93
		0.54		1.32
		1.21		2.03
		0.78		1.18
		0.83		0.81
		0.57		1.03
		0.66		1.03
		1.03		1.07
		0.74		1.5
		1.28		0.76
		0.89		0.67
		1.11		0.82
		0.96		0.69
		1.04		1.13
		0.93		0.65
		1.36		1.14
		0.76		1.06
		0.74		1.36
		3.07		0.99
		1.45		1.12
		0.51		1.07
		0.67		1.14
		0.58		1.17
		0.71		2.09
		1.19		0.25
		1.21		0.81
		1.71		1.48
		0.69		1.16
		12.9		1.2
		15.54		1.44
		0.87		0.81
		0.94		1.45
		0.83		1.19
		0.91		1.14
		0.65		1.43
		1.72		1.59
		1.04		0.81
		2.16		1.73
		0.32		1.05
		0.79		1.51
		0.47		1.16
		0.57		1.77
		0.67		1.04
		0.59		1.68
		0.67		1.36
		0.74		1.41
		0.75		1.07
		0.69		1.3
		0.66		2.44
		1.06		1.94
		1.77		1.29
		1.11		0.87
		0.67		1.33
		0.64		1.04
		0.71		0.91
		1.43		0.84
		0.81		1.46
		0.98		0.96
		0.9		1.27
		0.53		1.2
		0.85		1.26
		1.54		1.02
		0.84		1.17
		1.2		0.9
		1.37		1.31
		0.96		1.28
		1.05		0.75
		1.34		0.79
		0.94		1.27
		0.98		0.86
		1.1		0.71
		1.06		1.39
		1.05		0.65
		0.98		0.61
		0.63		1.52
		0.75		0.82
		0.91		0.66
		0.72		1.11
		0.74		1.29
		0.92		0.58
		0.77		1.38
		1.28		1.05
		1.72		0.58
		1.04		1.36
		0.83		0.91
		0.69		0.89
		1.04		0.62
		1.13		0.69
		0.96		0.78
		0.97		1.19
		0.94		1.36
		0.93		1.17
		1.41		0.67
		0.97		0.86
		0.89		0.62
		0.9		1.34
		0.95		1.58
		1.27		0.65
		0.81		1.07
		1.04		0.9
		0.75		0.96
		1.05		1.03
		0.9		1.03
		0.98		0.97
		1.03		1.01
		0.99		0.84
		0.91		0.95
		0.7		0.74
		0.77		1
		1.34		1.99
		0.78		0.99
		0.91		1.3
		0.86		0.69
		0.99		0.97
		0.97		1.09
		0.81		1.22
		0.93		0.74
		0.63		1.16
		0.71		0.7
		0.87		0.73
		1.12		1.83
		1.1		1.28
		0.74		0.89
		0.7		1.41
		0.86		1.29
		1.52		1.33
		0.92		1.04
		0.64		1.31
		0.81		1.33
		0.88		0.82
		0.74		0.53
		1.06		0.67
		0.96		1.17
		1.12		1.18
		0.66		1.08
		0.47		1.35
		0.96		1.5
		0.77		0.97
		1.32		1.18
		0.67		0.7
		0.66		1.26
		1.09		0.55
		0.6		1.16
		0.89		0.63
		0.93		1.05
		0.55		0.88
		0.6		0.75
		1.09		1.02
		0.75		2.09
		0.49		0.91
		0.64		0.97
		1.04		1.08
		0.48		1.05
		1.48		1.3
		0.74		0.53
		0.9		0.93
		1.11		0.93
		1.04		0.88
		0.57		0.66
		0.58		1.46
		0.66		1.43
		0.51		1.1
		0.92		0.74
		1.05		1.16
		1.31		1.33
		0.77		1.25
		0.75		0.57
		0.61		0.97
		1.09		0.68
		0.94		0.67
		0.9		0.73
		0.64		0.61
		0.44		0.77
		0.73		1.18
		1.07		0.52
		1.34		0.66
		0.66		1.39
		0.9		0.67
		0.7		1.13
		0.62		1.15
		0.72		0.69
		0.9		0.9
		0.95		1.4
		0.85		0.82
		1		1
		0.68		0.75
		0.73		0.97
		0.55		0.73
		0.7		1.31
		1.38		0.73
		1.13		0.83
		0.93		1.16
		1.06		0.73
		0.77		1.86
		1.13		1.17
		0.76		0.97
		1.16		1.05
		1.05		0.65
		1.05		0.58
		1.09		1.08
		0.52		0.76
		0.57		1.22
		0.66		1.47
		1.28		0.84
		2.6		0.78
		0.78		1.55
		1.33		1.1
		0.56		0.7
		0.93		1.25
		0.35		0.77
		1.21		0.81
		0.69		2.31
		0.25		1.08
		0.81		0.89
		0.37		0.7
		0.75		1.28
		0.34		0.69
		0.82		0.6
		0.33		0.83
		0.84		0.67
		0.95		0.61
		0.57		1.14
		0.92		1.02
		0.39		0.85
		1.1		0.98
		0.93		1.09
		0.92		1.24
		0.82		0.87
		0.63		1.51
		0.46		1.52
		0.89		0.71
		0.72		0.88
		0.46		0.83
		0.56		1.31
		0.16		1.13
		0.78		0.97
		0.57		1.24
		0.56		1.37
		0.92		0.74
		0.78		0.98
		0.62		1.06
		0.59		0.82
		0.62		1.18
		0.69		0.7
		0.78		1.18
		0.37		1.16
		0.6		1.26
		0.56		0.84
		0.33		0.42
		0.81		0.57
		1.17		0.78
		0.69		0.79
		0.91		0.56
		0.61		1.18
		1.35		0.57
		0.58		0.65
		0.96		0.52
		0.34		0.5
		0.49		0.84
		0.8		0.5
		0.57		0.71
		0.68		1.01
		1.6		0.63
		0.61		0.68
		0.78		0.36
		0.39		0.36
		0.83		0.64
		1.47		0.5
		0.45		0.47
		1.06		0.6
		0.79		1.16
		0.53		0.47
		0.78		0.91
		0.59		0.81
		1.35		0.43
		0.75		0.67
		0.5		0.89
		0.5		0.64
		0.77		0.74
		0.45		0.63
		0.53		0.53
		1.13		0.58
		0.59		22.06
		0.86		21.99
		1.09		10.17
		0.36		16.91
		0.49		0.51
		0.69		0.67
		0.56		0.34
		1.15		0.46
		0.62		0.4
		0.66		0.38
		0.57		0.46
		0.5		0.54
		0.54		0.5
		0.75		0.83
		0.82		0.49
		1.09		0.61
		0.77		0.9
		0.53		0.64
		0.91		0.46
		1.22		0.44
		0.98		0.75
		1.16		0.61
		0.74		0.53
		0.74		0.64
		0.73		0.83
		0.46		0.72
		0.47		0.46
		0.77		0.99
		0.57		0.58
		0.75		0.49
		0.78		0.85
		0.56		1.41
		0.92		0.43
		0.55		0.53
		0.78		0.81
		0.66		1.65
		0.88		0.68
		1.18		0.34
		0.63		0.41
		0.91		0.35
		0.66		0.73
		0.87		0.35
		0.84		0.46
		0.52		0.58
		0.95		0.32
		0.6		0.69
		0.84		0.41
		0.58		0.45
		0.92		0.44
		0.47		0.43
		0.61		0.4
		0.87		0.42
		0.91		0.9
		0.45		1.22
		1.36		0.29
		0.74		0.88
		0.63		0.35
		0.73		1.8
		0.51		1.01
		0.71		1.23
		0.64		0.72
		0.68		0.38
		0.44		0.36
		1.19		1.15
		1.04		0.65
		0.5		0.82
		0.72		0.49
		0.64		0.37
		0.77		0.42
		1.23		0.46
		0.73		0.8
		0.8		0.49
		0.64		0.68
		1.29		0.97
		0.71		0.47
		0.57		0.82
		0.62		0.78
		0.86		0.47
		1.33		0.4
		0.75		0.69
		0.67		0.34
		0.53		1.07
		0.54		0.87
		0.6		0.49
		0.8		0.72
		0.57		0.43
		0.6		0.4
		0.71		0.65
		0.66		0.42
		0.7		0.45
		0.64		0.41
		1.94		0.58
		0.52		0.64
		0.6		0.41
		0.74		0.78
		0.99		0.4
		0.67		0.4
		0.77		0.67
		0.6		0.34
		0.75		0.54
		0.59		0.36
		0.67		0.79
		0.78		2.59
		0.73		0.41
		0.87		0.71
		0.79		0.64
		0.57		0.45
		0.67		1.52
		1.07		1.95
		0.89		0.57
		0.68		1.07
		1.18		0.66
		0.58		1.2
		0.71		0.61
		0.99		0.48
		1.16		0.54
		0.72		1.16
		0.59		0.91
		0.77		0.62
		0.94		0.9
		0.4		0.95
		0.91		0.87
		1.26		2.57
		0.64		0.65
		0.97		1.42
		1.26		1.03
		0.86		0.56
		0.43		1.86
		1.5		1.48
		0.61		1.07
		1.24		1.1
		0.42		0.66
		0.86		0.54
		1.1		0.35
		0.62		0.73
		1.33		0.66
		0.84		0.46
		0.97		0.35
		0.85		0.5
		0.28		0.66
		0.88		0.44
		0.62		1.55
		0.77		0.46
		1		1.08
		0.75		0.55
		0.58		1.21
		0.69		0.51
		0.85		0.54
		0.94		0.86
		0.7		0.55
		0.95		1.12
		1.35		0.44
		0.89		0.56
		1.03		0.86
		0.7		0.88
		0.87		6.74
		1.32		0.39
		1.05		0.39
		1.63		0.43
		0.62		0.53
		0.46		1
		0.82		0.61
		0.74		1.5
		0.75		0.59
		0.83		0.7
		0.79		0.64
		0.75		0.65
		0.7		0.42
		0.97		0.78
		0.69		0.7
		0.74		0.8
		0.97		0.82
		0.88		0.64
		0.64		0.86
		0.6		0.98
		0.54		0.61
		0.96		0.55
		0.63		0.47
		0.76		0.48
		0.76		1.14
		0.81		1.04
		0.86		0.7
		0.9		0.52
		0.78		0.55
		0.79		1.02
		0.91		0.91
		0.45		0.56
		0.75		1.07
		0.96		1.37
		0.84		0.96
		1.07		0.63
		0.44		0.74
		1.02		2.8
		0.59		0.84
		1.01		1.11
		0.85		1.16
		0.76		3.22
		0.67		1.19
		0.86		0.56
		0.85		0.86
		0.97		0.8
		0.59		0.58
		0.81		0.66
		1.22		0.63
		0.91		1.01
		1.25		0.74
		0.64		1.03
		0.8		1.12
		0.54		1.17
		1.17		0.72
		0.55		0.45
		0.94		1.31
		1.22		0.43
		0.88		0.39
		0.74		0.93
		1.01		0.45
		0.94		1.2
		0.72		1.21
		1.29		0.32
		1.03		0.39
		1.31		0.89
		0.49		0.75
		0.75		1.24
		0.84		0.29
		1.35		1.57
		1.01		0.88
		1.22		1.2
		0.65		1.19
		0.6		1.8
		0.95		1.23
		0.94		0.89
		0.86		1.24
		0.81		1.91
		0.63		1.81
		0.63		4.21
		0.71		2.27
		0.55		1.68
		0.51		0.88
		0.59		2.02
		0.68		0.98
		1.42		1.7
		0.82		2.67
		1.15		1.63
		0.68		1.68
		0.76		0.61
		0.55		1.22
		0.62		22.2
		0.82		19.69
		0.92		1.54
		0.97		1.25
		0.63		1.15
		0.51		1.27
		1.26		1.48
		0.69		1.21
		0.27		1.17
		0.73		2.82
		0.85		1.17
		0.7		1.44
		1.04		1
		0.66		0.89
		24.88		1.47
		25.76		1.23
		0.48		1.13
		0.6		0.99
		0.56		1.19
		1.04		1.4
		1.36		1.44
		1.02		1.85
		2.06		1.53
		0.72		1.02
		0.72		0.95
		0.71		1.39
		0.7		1.15
		0.94		0.72
		0.76		1.38
		0.66		1.72
		0.84		0.7
		0.6		1.4
		0.85		3.38
		0.73		0.95
		0.52		21.53
		0.84		24.23
		1.06		24.95
		0.63		18.66
		0.8		17.97
		1.13		1.59
		0.78		1.2
		0.9		1.06
		1.39		0.9
		1.28		1.18
		0.83		1.46
		0.57		1.05
		0.33		1.37
		0.8		0.86
		0.87		1.42
		0.75		2.02
		0.93		1.53
		0.73		1.66
		1.26		1.39
		0.77		1.48
		1.07		1.2
		0.6		1
		0.37		1.11
		0.53		2.2
		0.67		3.87
		0.76		3.74
		0.82		1.34
		0.99		1.89
		0.9		1.8
		0.85		1.16
		0.62		2
		0.31		2.65
		1.04		1.94
		0.87		0.97
		0.95		2.31
		1		1.69
		0.84		2.05
		0.99		2.94
		0.86		1.89
		1.59		27.02
		1.08		1.29
		1.56		0.98
		1.28		1.12
		0.96		1.52
		1.63		1.04
		1.2		1.24
		0.87		0.99
		0.92		1.13
		0.73		1.04
		1.31		0.83
		1.21		1.3
		1.99		1.17
		2.74		1.28
		0.94		1.02
		2.76		0.95
		1		1.2
		2.04		1.42
		1.81		1.32
		1.89		1.03
		1.21		1.11
		2.68		1.2
		1.02		1.05
		1.48		0.98
		2.16		1.31
		1.94		1.35
		1.73		1.68
		1.24		1.09
		0.78		1.19
		1.42		1.55
		1.11		2.04
		1.56		1.81
		1.1		1.02
		1.46		1.41
		2.02		1.78
		1.18		1.02
		1.5		1.18
		0.98		1.18
		1.77		1.5
		2		1.89
		1.41		0.87
		1.77		0.98
		2.48		16.08
		1.2		0.83
		3.71		0.97
		1.16		1.12
		1.29		0.99
		1.92		1.02
		1.54		1.2
		1.1		0.97
		0.99		0.89
		2.48		0.92
		0.99		1.02
		1.46		1
		1.15		0.87
		0.75		1.29
		0.79		0.86
		2.22		1.18
		2.07		1.47
		1.45		1.07
		0.97		1.22
		0.88		1.18
		1.29		0.9
		1.71		1.47
		2.36		1.5
		1.2		1.46
		1.21		1.15
		1.4		1.32
		1.4		1.1
		0.97		1.2
		1.11		1.57
		1		1.04
		1.39		1.54
		0.93		0.96
		1.28		1.05
		1.74		1.05
		2.02		1.16
		1.33		1.68
		1.23		1.25
		1.46		1.16
		0.7		1.25
		1.89		1.06
		1.66		1.7
		0.82		1.42
		0.89		0.98
		1.29		0.79
		1.04		0.42
		0.89		1.09
		4.42		1.86
		1		1.55
				1.42
				1.57
				1.42
				1.35
				1.62
				0.83
				0.91
				1.11
				1.28
				1.6
				1.38
				21.22
