# Supplementary material for: Epigenetic regulation of serine biosynthesis by PHF8 during neurogenesis
Source: EMBO Rep. 2026 Feb 19;27(6):1540–60. doi: 10.1038/s44319-026-00713-8 (PMC13022353; doi:10.1038/s44319-026-00713-8)
Supplement: Supplementary file 6 — Source data Fig. 5 [file 44319_2026_713_MOESM6_ESM.zip]

Archive with 11 entries (7 files):
- Fig 5/5A/
- Fig 5/5A/num data Fig 5A.xlsx
- Fig 5/5A/WB fig 5 A-C.pdf
- Fig 5/5B/
- Fig 5/5B/IF Fig 5 B.tif
- Fig 5/5B/num data Fig 5B.xlsx
- Fig 5/5C/
- Fig 5/5C/num data Fig 5C.xlsx
- Fig 5/5D/
- Fig 5/5D/IF Fig 5 D.tif
- Fig 5/5D/num data Fig 5D.xlsx
