# Supplementary material for: Epigenetic regulation of serine biosynthesis by PHF8 during neurogenesis
Source: EMBO Rep. 2026 Feb 19;27(6):1540–60. doi: 10.1038/s44319-026-00713-8 (PMC13022353; doi:10.1038/s44319-026-00713-8)
Supplement: Supplementary file 6 — Source data Fig. 5 [file 44319_2026_713_MOESM6_ESM.zip › Fig 5/5A/num data Fig 5A.xlsx]

## Sheet: Hoja1
Normalized to loading control
S1-N2				S1-N3				S2-N1				S2-N2				S2-N3
		LC3-I				LC3-I				LC3-I				LC3-I				LC3-I			LC3-I		Average	SD	n=5
CTRL	shCTRL	1		CTRL	shCTRL	1		CTRL	shCTRL	1		CTRL	shCTRL	1		CTRL	shCTRL	1			CTRL	shCTRL	1	0
	shPHF8	1.8165			shPHF8	3.176			shPHF8	0.679304			shPHF8	1.92592			shPHF8	2.74598				shPHF8	2.06874	0.860142
ConcA	shCTRL	0.944836		ConcA	shCTRL	1.67504		ConcA	shCTRL	1.84505		ConcA	shCTRL	1.40309		ConcA	shCTRL	1.67444			ConcA	shCTRL	1.50849	0.315393
	shPHF8	1.24709			shPHF8	1.04708			shPHF8	1.39386			shPHF8	1.71925			shPHF8	0.290345				shPHF8	1.13953	0.477911
		LC3-II				LC3-II				LC3-II				LC3-II				LC3-II			LC3-II		Average	SD	n=5
CTRL	shCTRL	1		CTRL	shCTRL	1		CTRL	shCTRL	1		CTRL	shCTRL	1		CTRL	shCTRL	1			CTRL	shCTRL	1	0
	shPHF8	1.79535			shPHF8	0.650264			shPHF8	1.04855			shPHF8	1.53004			shPHF8	0.650264				shPHF8	1.13489	0.4625
ConcA	shCTRL	3.73188		ConcA	shCTRL	1.1556		ConcA	shCTRL	2.50788		ConcA	shCTRL	1.14782		ConcA	shCTRL	1.1556			ConcA	shCTRL	1.93975	1.03841
	shPHF8	1.62974			shPHF8	1.30106			shPHF8	1.08095			shPHF8	2.17958			shPHF8	1.30106				shPHF8	1.49848	0.382991
