# Supplementary material for: Epigenetic regulation of serine biosynthesis by PHF8 during neurogenesis
Source: EMBO Rep. 2026 Feb 19;27(6):1540–60. doi: 10.1038/s44319-026-00713-8 (PMC13022353; doi:10.1038/s44319-026-00713-8)
Supplement: Supplementary file 6 — Source data Fig. 5 [file 44319_2026_713_MOESM6_ESM.zip › Fig 5/5B/num data Fig 5B.xlsx]

## Sheet: Hoja1
						LC3-II
	LC3-I					Number of autophagic vesicles per cell					Size of autophagic vesicles per cell
	shCTR	shPHF8	shCTR	shPHF8		shCTR	shPHF8	shCTR	shPHF8		shCTR	shPHF8	shCTR	shPHF8
	25.064	29.743	16.569	7.276		11	10	43	4		0.056727	0.12	0.202837	0.1
	31.959	23.251	28.274	8.971		11	3	34	12		0.069849	0.08	0.123265	0.07
	25.568	48.251	27.195	6.148		24	21	63	35		0.070706	0.07	0.159857	0.1
	15.967	69.609	18.31	20.335		19	12	31	31		0.065636	0.15	0.211516	0.1
	30.503	74.728	27.123	16.228		26	10	53	40		0.048	0.06	0.088057	0.1
	24.467	52.771	34.313	12.564		8	6	35	22		0.078167	0.06	0.099706	0.12
	23.617	52.396	24.103	15.924		5	14	19	30		0.058158	0.06	0.108657	0.18
	30.343	47.09	33.679	13.416		19	5	40	21		0.079538	0.05	0.065789	0.08
	41.601	47.419	16.974	9.821		3	7	35	27		0.057941	0.12	0.238343	0.06
	51.286	51.23	4.596	9.543		15	16	47	15		0.06634	0.06	0.109617	0.06
	31.781	48.046	38.035	7.56		25	17	7	49		0.102944	0.08	0.213429	0.12
	25.43	47.456	4.868	8.892		2	9	30	23		0.072125	0.08	0.105867	0.08
	20.772	45.838	27.645	15.349		1	2	29	12		0.0576	0.05	0.077966	0.1
	21.651	35.013	29.286	7.969		3	7	19	23		0.078526	0.12	0.121632	0.08
	21.519	25.949	14.903	5.451		4	1	26	14		0.128333	0.1	0.064692	0.05
	20.372	26.205	18.496	10.869		20	6	55	14		0.070467	0.06	0.073418	0.06
	27.803	35.354	25.371	10.918		24	7	37	26		0.04992	0.05	0.104081	0.08
	23.19	23.246	11.944	20.537		22	3	48	11		0.048	0.05	0.102271	0.06
	35.285	49.886	22.679	13.818		27	1	84	8		0.145	0.05	0.096274	0.2
	17.598	38.18	10.557	31.846		27	2	36	40		0.048	0.12	0.057361	0.09
	13.686	33.317	24.481	33.887		10	4	6	41		0.072	0.06	0.216833	0.13
	7.503	27.085	22.593	25.194		8	2	6	58		0.0649	0.07	0.072	0.13
	11.882	23.727	15.775	22.908		10	0	34	38		0.080208	0	0.199882	0.17
	33.068	28.151	19.973	13.385		5	0	23	43		0.0689	0	0.164094	0.1
	13.099	26.981	16.504	20.555		10	9	32	34		0.095414	0.05	0.151078	0.1
	26.198	29.226	12.062	9.712		9	7	103	40		0.085449	0.2	0.167265	0.09
	28.115	46.617	11.138	12.086		5	4	34	12		0.072136	0.22	0.081	0.07
	13.96	39.671	6.382	12.867		15	7	19	27		0.100904	0.11	0.105596	0.16
	8.872	31.192	22.335	9.956		20	2	57	60		0.058585	0.19	0.070533	0.11
	12.745	14.215	12.425	14.575		18	5	15	71		0.076975	0.07	0.122286	0.1
	27.484	34.757	9.228	17.02		15	11	63	63		0.064037	0.1	0.141833	0.16
	18.412	17.586	20.699	22.655		2	0	18	27		0.096243	0	0.087455	0.17
	15.756	13.957	10.563	34.958		8	10	11	36		0.06763	0.08	0.206667	0.14
	35.418	20.171	8.491	18.257		2	11	21	35		0.077	0.12	0.183889	0.14
	13.889	27.594	5.602	16.306		5	9	27	16		0.054	0.06	0.190189	0.09
	13.077	22.078	24.891	11.645		5	0	37	64		0.048	0	0.092625	0.12
	12.418	26.549	9.182	10.441		7	14	40	22		0.0576	0.12	0.124463	0.1
	13.798	24.46	8.743	14.981		6	0	41	26		0.0625	0	0.092581	0.15
	18.714	27.809	5.314	13.763		23	7	61	20		0.069444	0.05	0.108934	0.09
	19.592	22.434	24.633	18.533		15	2	27	18		0.0672	0.07	0.106889	0.1
	20.938	14.584	15.138	17.454		18	0	42	30		0.1284	0	0.083595	0.07
	12.274	35.611	7.545	14.86		17	0	34	29		0.0842	0	0.092123	0.07
	18.176	18.091	15.357	8.637		6	3	17	22		0.048	0.05	0.100529	0.14
	18.63	31.152	34.645	11.697		7	0	51	42		0.1284	0	0.056529	0.12
	24.846	16.784	24.263	30.91		23	0	15	2		0.05973	0	0.117078	0.18
	28.797	20.347	19.912	21.007		3	2	23	16		0.048	0.1	0.151	0.05
	12.949	27.201	16.402	22.683		6	0	27	72		0.054	0	0.062652	0.06
	23.216	35.441	5.54	22.533		2	2	16	14		0.048	0.05	0.085519	0.12
	19.859	18.484	4.874	20.579		14	6	22	46		0.0576	0.06	0.105313	0.12
	23.815	28.41	8.244	16.165		23	16	71	46		0.1156	0.19	0.065591	0.11
	25.283	17.672	9.153	23.729		8	2	9	15		0.123714	0.05	0.129577	0.12
	50.108	19.95	10.449	7.742		9	18	11	17		0.096167	0.07	0.080111	0.08
	40.343	33.99	13.203	15.446		8	0	44	20		0.090743	0	0.118273	0.07
	26.505	28.967	7.993	19.814		8	11	37	21		0.062652	0.07	0.06225	0.19
	44.225	32.844	9.462	3.404		0	3	32	10		0.112333	0.07	0.104135	0.13
	27.866	46.177	18.929	28.523		4	7	33	16		0.064111	0.05	0.085656	0.08
	22.348	42.689	6.65	17.125		1	5	18	31		0.090588	0.05	0.090455	0.11
	20.504	58.783	12.848	9.577		0	10	0	27		0.1285	0.14	0.115167	0.07
	18.556	41.051	15.834	22.041		1	7	20	31		0.103143	0.06	0	0.1
	17.51	45.668	8.363	21.462		14	10	11	5		0.113	0.05	0.089	0.05
	22.441	45.946	15.16	24.36		7	6	58	17		0.136667	0.09	0.065455	0.07
	15.555	63.061	5.914	22.305		9	2	52	42		0.048	0.09	0.119552	0.15
	25.148	36.9	12.466	24.058		7	0	103	27		0.065214	0.05	0.116731	0.11
	45.219	27.92	16.613	24.249		14	0	28	38		0.094174	0.05	0.098117	0.1
	12.005	26.755	20.984	22.134		9	0	70	11		0.1505	0	0.143139	0.1
	14.312	18.359	24.159	18.732		4	2	46	22		0.069444	0	0.141063	0.08
	15.28	19.394	3.921	16.93		2	6	95	18		0.066	0	0.085214	0.08
	15.469	33.375	9.521	41.81		5	2	42	25		0.066	0.17	0.110891	0.07
	14.657	56.644	36.695	21.997		2	19	26	66		0	0.05	0.158789	0.1
	20.215	29.06	9.033	35.695		27	12	47	22		0.07225	0.05	0.151429	0.12
	13.529	79.874	30.216	25.534		8	13	15	32		0.145	0.17	0.203923	0.12
	10.103	55.338	23.376	25.676		9	18	51	15		0	0.11	0.111702	0.12
	13.046	34.05	22.143	28.666		3	21	5	36		0.096	0.08	0.244267	0.09
	28.5757	77.093	13.107	23.824		5	19	45	29		0.103381	0.1	0.131275	0.16
	26.6194	56.152	5.077	12.974		10	15	40	9		0.080404	0.07	0.048	0.06
	35.9072	66.714	6.918	26.174		8	3	44	44		0.04824	0.12	0.184178	0.11
	37.9162	45.943	3.221	18.886		8	12	61	30		0.058579	0.09	0.19635	0.11
	42.6425	35.118	10.961	17.833		5	2	28	11		0.04824	0.06	0.120386	0.05
	41.169	39.157	14.487	26.208		8	0	43	19		0.084425	0.05	0.076459	0.12
	28.372	42.12	11.008	21.794		23	10	68	19		0.04824	0.05	0.106412	0.09
	28.5422	30.962	22.764	15.666		5	6	43	9		0.05789	0.05	0.177286	0.08
	26.201	28.645	13.305	18.031		3	0	47	8		0.04824	0	0.132163	0.08
	32.6065	28.035	22.9	19.705		2	7	33	17		0.07147	0.14	0.100529	0.11
	33.5577	41.496	21.666	15.469		0	6	28	22		0.078394	0.05	0.072698	0.1
	20.5651	25.559	17.31	17.358		5	5	25	26		0.053601	0	0.12712	0.09
	23.3726	41.482	13.44	9.994		20	7	42	16		0.096487	0.05	0.100362	0.06
	18.3377	30.198	9.452	7.305		15	0	17	26		0.132671	0.14	0.078667	0.08
	30.8398	19.111	12.897	14.842		11	15	48	8		0.072364	0.07	0.082429	0.07
	29.8056	34.453	11.102	18.481		6	6	30	18		0.069217	0	0.11364	0.09
	42.1568	30.664	8.362	13.662		3	0	60	15		0.05789	0.05	0.09169	0.07
	30.5059	49.582	6.525	19.898		4	12	45	19		0.04824	0.06	0.062176	0.1
	42.6441	34.609	4.129	18.155		9	8	70	6		0.125434	0.05	0.116555	0.08
	31.8981	28.277	15.815	19.927		8	15	41	38		0.054673	0	0.187688	0.08
	19.2779	15.05	10.207	11.512		8	7	52	26		0.074557	0.06	0.093067	0.13
	45.4491	19.442	23.586	22.94		11	2	15	32		0.080405	0.07	0.074778	0.09
	29.5753	28.313	16.307	21.996		6	2	42	14		0.04824	0.05	0.092114	0.1
	19.2319	26.525	32.902	29.74		6	1	26	20		0.060303	0.1	0.075073	0.07
	32.626	39.918	38.055	17.626		16	5	30	26		0.069684	0.2	0.124058	0.14
	35.1456	48.583	19.333	24.826		11	0	32	15		0.084425	0.08	0.0576	0.12
	13.3766	29.314	4.049	12.274		9	0	59	26		0.102516	0.06	0.128429	0.1
	28.4704	20.547	2.761	26.271		7	0	53	27		0.071955	0.06	0.137115	0.12
	16.9786	22.469	3.448	19.665		10	0	51	41		0.105259	0.1	0.099433	0.13
	31.2623	64.756	0.751	6.765		4	2	71	45		0.056282	0.13	0.085688	0.08
	23.8756	51.268	5.085	20.195		5	6	84	38		0.051256	0.1	0.166576	0.1
	32.9511	28.97	2.222	16.366		5	2	64	38		0.065785	0.1	0.084415	0.14
	41.6786	49.801	2.769	22.31		4	0	64	16		0.069683	0.07	0.085843	0.08
	36.9384	31.916	9.208	16.424		1	0	28	24		0.055133	0.08	0.070423	0.13
	26.6255	36.316	3.559	14.725		4	0	35	48		0.04824	0.08	0.212917	0.2
	48.3827	28.217	2.65	23.132		5	2	38	24		0.084425	0.12	0.100797	0.07
	58.0056	51.389	0.403	21.998		3	9	51	13		0.086836	0.14	0.072141	0.14
	25.8637	32.699	0.421	41.024		5	0	43	15		0.067538	0.1	0.068714	0.11
	33.1445	37.311	6.386	5.497		3	2	71	11		0.084425	0.1	0.143143	0.09
	34.5685	29.13	6.28	20.859		0	5	49	24		0.14473	0.12	0.055605	0.09
	43.8526	22.135	0.569	15.878		0	21	20	37		0.077188	0.09	0.114216	0.09
	19.239	42.775	1.022	24.493		7	8	34	25		0.04824	0.04824	0.08386	0.13
	41.0988	23.8837	3.09	23.368		0	8	37	57		0.04824	0.04824	0.125465	0.14
	28.7743	40.0678	9.305	11.432		0	1	39	22		0.04824	0.04824	0.134653	0.07
	42.4851	40.8809	8.181	14.968		9	1	64	16		0.144731	0.06754	0.09399	0.06
	39.0838	41.5385	4.463	24.206		8	1	44	44		0.04824	0.072365	0.05525	0.1
	26.655	32.0648	2.101	19.991		6	0	21	8		0.12061	0.072363	0.082059	0.15
	18.1228	42.0718	0.224	18.185		1	0	43	7		0.064322	0.144735	0.070162	0.09
	21.5948	51.9212	33.0484	15.765		1	2	55	18		0.09649	0.072365	0.071487	0.08
	29.5681	56.1155	47.3558	14.914		11	7	27	13		0.052626	0.107208	0.090969	0.08
	31.3214	53.4688	57.7071	12.839		10	0	18	12		0.062715	0.144735	0.213614	0.09
	39.037	53.5305	37.1806	8.38		6	0	44	35		0.064323	0.077188	0.103379	0.14
	25.7757	71.0503	49.7026	18.171		4	2	26	25		0.084425	0.062025	0.159317	0.08
	16.7301	57.2173	45.8828	11.174		10	1	20	23		0.125434	0.04824	0.104381	0.09
	16.3095	30.7643	44.3148	19.706		3	3	31	17		0.080403	0.060303	0.10006	0.11
	22.296	42.1824	59.2452	15.732		3	2	27	17		0.11257	0.09649	0.120609	0.08
	16.6126	32.0134	52.7926	7.436		11	0	38	18		0.057012	0.04824	0.149117	0.2
	27.4483	41.3767	53.1237	6.777		6	0	60	9		0.080405	0.04824	0.090919	0.06
	26.1581	34.8582	36.1668	11.353		0	3	21	26		0.102918	0.04824	0.135084	0.07
	32.6278	24.7803	42.9996	10.565		15	0	18	40		0.089596	0.124054	0.11807	0.06
	23.4469	50.389	38.1213	10.735		7	4	25	17		0.14473	0.04824	0.17207	0.09
	36.8665	50.7016	34.8478	2.714		2	2	24	8		0.085766	0.04824	0.121757	0.1
	36.7096	49.8167	42.2975	17.92		9	0	24	6		0.096487	0.096487	0.088446	0.13
	33.5254	36.1112	50.4391	10.501		3	7	28	12		0.096488	0.04824	0.219995	0.09
	40.6558	58.6135	19.0919	17.446		8	0	30	40		0.091662	0.04824	0.094477	0.13
	39.7749	33.8176	42.3482	20.427		0	2	56	23		0.04824	0.072363	0.225141	0.1
	37.6473	42.7816	50.3042	11.537		10	1	28	25		0.067538	0.075809	0.213654	0.08
	26.0753	36.115	34.7524	7.326		0	1	26	19		0.12865	0.04824	0.13267	0.1
	28.4646	25.5831	40.081	7.491		1	0	11	23			0.09649	0.13784	0.11
	43.018	32.4071	58.0928	3.071		0	1	47	19			0.04824	0.079786	0.07
	25.4961	77.2127	44.3905	7.819		0	1	79	18			0.04824	0.15789	0.09
	33.8396	18.7375	41.9526	8.201		5	0	25	6			0.04824	0.251486	0.07
	22.6149	35.6317		8.256		0	0	40	6				0.254046	0.09
	16.6382	60.7351		9.561		0	1	19	7				0.088767	0.1
	23.1243	28.3167		11.258		3	0	17	34				0.141113	0.1
	19.5859	75.4133		7.103			0	12	31				0.093948	0.1
	22.5667	19.3235		6.626					30				0.153247	0.1
	17.9927	15.3085		10.498					10				0.080405	0.085077
	20.8789	29.1043		6.756					17					0.093129
	12.907	20.3611		11.707					16					0.0915
	30.0197	24.4156		10.213					16					0.0962
	21.1185	33.8722		14.253					13					0.110939
	23.0439	35.6391		8.39					46					0.073625
	41.5271	34.4423		10.5647					31					0.114903
	22.5873	25.0351		15.4537					20					0.070647
	20.4553	32.8174		25.8244					70					0.084882
	28.4363	31.5123		16.2293					49					0.106944
		21.8558		13.2841					32					0.056818
		35.7416		14.3903					31					0.083839
		34.9743		9.67089					17					0.141947
		26.647		10.8148					17					0.120333
		25.9947		8.16188					18					0.064067
		32.2977		3.71293					11					0.099387
		18.0314		7.63946					31					0.098737
		20.7711		15.5911					6					0.07215
		32.9042		5.44088					15					0.119519
				11.4237					31					0.1349
				7.90162					19					0.092208
				12.6438					20					0.067882
				8.6788					27					0.171179
				6.98909					20					0.100333
				10.9395					24					0.188
				5.35384					17					0.126207
				11.0833					0					0.109722
				2.84885					67					0.108492
				4.83542					24					0.167475
				12.4469					36					0.149474
				14.038					20					0.1469
				14.2814					29					0.183778
				8.09367					36					0.11675
				6.53694					63					0.118205
				4.58451					40					0.128429
				6.2181					19					0.108965
				1.32559					29					0.099184
				1.56022					20					0.102304
				28.3979					27					0.124472
				40.0806					40					0.13161
				20.1466					44					0.088194
				3.9488					21					0.095025
				9.71764					57					0.10595
				10.9429					49					0.130259
				7.46528					56					0.102452
				14.4392					36					0.101704
				15.0675					41					0.117931
				3.77957					36					0.089333
				9.32913					40					0.157237
				4.46296					20					0.098892
				19.201					27					0.0866
				12.8456					31					0.064056
				15.2341					27					0.167176
				10.076					29					0.075313
				19.215					21					0.116244
				1.76242					38					0.083231
				10.857					37					0.104375
				6.43755					15					0.129893
				8.4327					18					0.103547
				10.4267					34					0.106259
				4.65453					41					0.0544
				2.4479					26					0.073034
				2.31798					24					0.129182
				0.600942					56					0.083553
				1.73863					53					0.093133
				8.74117					58					0.092786
				5.31324					15					0.088909
				4.97232					29					0.077439
				21.6038					22					0.113355
				21.1708					38					0.087913
				13.5004					15					0.088846
				13.232					14					0.075571
				15.5931					33					0.085444
				6.80238					41					0.080333
				5.87361					31					0.053333
				7.44003					23					0.081919
				14.148					11					0.126091
				7.44283					13					0.09213
				9.64637					14					0.171315
				13.7655					9					0.147833
				9.67015					3					0.130938
				11.0545					18					0.095641
				9.81319					37					0.159604
				8.41831					55					0.101333
				7.11427					23					0.102977
				15.0578					54					0.110556
				24.1954					30					0.124754
				22.4432					32					0.179969
				19.8923					57					0.100391
				17.6592					43					0.114111
				27.1155					27					0.149023
				26.2064					61					0.083189
				20.0254					64					0.171333
				20.8149					23					0.10592
				10.8763					27					0.077481
				14.4446					43					0.096226
				36.5538					37
				19.7755					18
				15.8125					25
				5.77195					54
				10.1272					31
				16.8219
				9.58112
				18.4384
				6.45165
