# Supplementary material for: Epigenetic regulation of serine biosynthesis by PHF8 during neurogenesis
Source: EMBO Rep. 2026 Feb 19;27(6):1540–60. doi: 10.1038/s44319-026-00713-8 (PMC13022353; doi:10.1038/s44319-026-00713-8)
Supplement: Supplementary file 6 — Source data Fig. 5 [file 44319_2026_713_MOESM6_ESM.zip › Fig 5/5C/num data Fig 5C.xlsx]

## Sheet: Hoja1
quantification of P-S6K levels vs total S6K in WB
	shCTR	shPHF8
	0.950792	0.421197
	0.785144	0.525288
	1.41774	0.377451
