# Supplementary material for: Epigenetic regulation of serine biosynthesis by PHF8 during neurogenesis
Source: EMBO Rep. 2026 Feb 19;27(6):1540–60. doi: 10.1038/s44319-026-00713-8 (PMC13022353; doi:10.1038/s44319-026-00713-8)
Supplement: Supplementary file 6 — Source data Fig. 5 [file 44319_2026_713_MOESM6_ESM.zip › Fig 5/5D/num data Fig 5D.xlsx]

## Sheet: Hoja1
IF TFEB
	shCTR	shPHF8
	50.3236	29.614
	53.0305	29.8662
	66.4185	26.4654
	101.796	28.9605
	68.4725	27.7846
	71.0793	25.3858
	59.2914	31.7208
	60.1343	26.5059
	79.7771	27.5832
	70.8123	24.164
	65.8452	25.8527
	57.8801	22.3802
	59.5905	25.4773
	46.0418	29.04
	67.2188	27.5895
	115.099	23.2313
	78.1127	25.4265
	75.9023	20.7106
	74.1701	21.9426
	96.2626	20.9261
	51.4531	21.1165
	59.121	23.4857
	71.2051	20.6688
	76.9913	21.8053
	62.5605	17.3368
	74.771	18.5352
	75.647	22.5987
	67.0643	25.1689
	75.039	22.0248
	83.0085	23.0235
	60.9988	26.5384
	87.6212	25.4527
	45.1422	22.4856
	60.0221	18.5298
	51.6948	17.3297
	76.4322	19.256
	42.1368	14.6586
	54.4299	12.6306
	61.7626	14.8843
	59.9846	15.3554
	50.3825	14.9148
	58.2051	17.1295
	68.1967	14.9068
	53.4097	18.7343
	52.8985	13.1411
	58.1967	16.1436
	68.6794	16.2855
	45.772	15.4009
	69.3959	15.8422
	36.1982	13.9255
	62.7634	21.8565
	53.838	18.9571
	55.8301	23.067
	56.3136	19.0103
	61.9449	13.4307
	53.0751	14.4311
	52.1976	15.2429
	54.6072	14.4187
	52.0817	18.98
	59.5007	18.0451
	46.9953	16.5483
	37.4339	15.8207
	46.6965	17.2182
	56.9402	16.8352
	83.452	25.2437
	47.4734
	59.2609
	46.5476
	75.5268
	70.292
	63.603
	63.603
	52.062
	63.0582
	46.4571
	68.5171
	53.9725
	70.0437
	79.0631
	57.9184
	52.0053
	57.0093
	55.8867
	68.0218
	54.9774
	52.6546
	48.6891
	56.0006
	98.219
