# Supplementary material for: Epigenetic regulation of serine biosynthesis by PHF8 during neurogenesis
Source: EMBO Rep. 2026 Feb 19;27(6):1540–60. doi: 10.1038/s44319-026-00713-8 (PMC13022353; doi:10.1038/s44319-026-00713-8)
Supplement: Supplementary file 7 — Source data Fig. 6 [file 44319_2026_713_MOESM7_ESM.zip]

Archive with 5 entries (3 files):
- Fig 6/6A/
- Fig 6/6A/IF Fig 6A.tif
- Fig 6/6A/num data fig 6.xlsx
- Fig 6/6B/
- Fig 6/6B/IF Fig 6B.tif
