# Supplementary material for: Epigenetic regulation of serine biosynthesis by PHF8 during neurogenesis
Source: EMBO Rep. 2026 Feb 19;27(6):1540–60. doi: 10.1038/s44319-026-00713-8 (PMC13022353; doi:10.1038/s44319-026-00713-8)
Supplement: Supplementary file 7 — Source data Fig. 6 [file 44319_2026_713_MOESM7_ESM.zip › Fig 6/6A/num data fig 6.xlsx]

## Sheet: Hoja1
quantification of TBR2 cells
% TBR2+ GFP+ cells / total GFP+ cells
GFP+ cells = electroporated cells		shCTR																				shPHF8
	VZ	9.38	9.09	7.14	9.5	5.36	1.49	4.29	12													7.32	6.12	3.17	5	7.41	2.38	3.45	6.67	5.92	4.92	5.26
	SVZ	39.06	18.18	13.79	18.18	14.29	18.75	8.93	9.43	11.94	29.41	23.91	16.67	12.86	22	12.93	12.9	25	12.5			12.2	14.29	5.56	15	6.37	21.74	4.56	14.29	15.52	13.33	19.05	5.26	14.71	13.04	7.14	12.3	12.7	19.48	8.49	6.31	3.01	4.76	10.53	24.32
quantification of SOX2 cells		shCTR																																		shPHF8
% SOX2+ GFP+ cells / total GFP+ cells	VZ	38.89	27.78	32.56	42.47	19.67	35.8	27.1	28.39	29.41	15.38	16.67	22.73	23.26	31.75	36.04	22.73	50	38.66	34.78	39.34	20.07	26.15	11.97	24.49	36.84	8.89	19.05	28.57	42.86	40.91	43.08	32.52			31.71	31.17	12.2	41.94	20	15.38	24	45.05	49.23	42.86	44.3	13.79	33.96	6.38
GFP+ cells = electroporated cells	SVZ	31.11	9.26	6.98	15.07	40.98	25.93	31.61	21.94	14.71	19.23	16.67	4.55	5.43	5.56	8.11	10.08	5.8	7.17	10	2.04	5.26	4.76	36.51	4.55	3.08										6.1	9.09	12.2	10	5.13	16	8.79	6.15	5.06	13.79	13.21	8.51	3.17	6.85
quantification of TUJ1 cells		shCTR																																				shPHF8
% TUJ1+ GFP+ cells / total GFP+ cells	SVZ	1.875	0	0	2.5641	2.94118	0	1.97044	0	0	0.555556	0	0	9.09091	0	0	0.862069	0	0	0	0	0	0.00826446	0	0	0.00515464	0	0	0	0	0	0.0263158	0	0.00396825	0			1.17647	1.04167	7.5	2.85714	0	9.67742	5.7971	0.429185	0	0.4329	1.66667	0
GFP+ cells = electroporated cells	IZ	2.5	1.31579	0	3.20513	1.96078	2.89855	0.985222	1.75439	3.1746	0	11.1111	0	0	2.58621	0	0.862069	1.25	0	0	0	0.0102041	0	0	0.00609756	0	0.0116279	0.0266667	0	0.0416667	0	0.0197368	0.0183486	0	0			0	1.04167	0	0	2.04082	3.22581	1.44928	0.429185	0	0	0	0
	CP	0	0	0	0	1.96078	0	0	0	0.793651	0.555556	0	0	36.3636	2.58621	0.775194	0.862069	1.875	2.63158	2.63158	1.0989	0	0.00826446	0.00657895	0	0	0	0	0	0.0208333	0.0487805	0.0131579	0.00917431	0.0198413	0			0	0	0	0	0	0	0	0	0	0	0	0
[truncated: 75 more columns]
