# Supplementary material for: Epigenetic regulation of serine biosynthesis by PHF8 during neurogenesis
Source: EMBO Rep. 2026 Feb 19;27(6):1540–60. doi: 10.1038/s44319-026-00713-8 (PMC13022353; doi:10.1038/s44319-026-00713-8)
Supplement: Supplementary file 8 — EV Figures Source Data [file 44319_2026_713_MOESM8_ESM.zip]

Archive with 23 entries (13 files):
- EV Figures/Fig EV1/
- EV Figures/Fig EV1/IF H3K9me2.tif
- EV Figures/Fig EV1/IF H3K9me3.tif
- EV Figures/Fig EV1/IF H4K20me1.tif
- EV Figures/Fig EV1/IF PHF8.tif
- EV Figures/Fig EV1/num data.xlsx
- EV Figures/Fig EV2/
- EV Figures/Fig EV2/EV2 D/
- EV Figures/Fig EV2/EV2 D/EV2-D_NFIA and tub western blot.png
- EV Figures/Fig EV2/EV2 D/num data.xlsx
- EV Figures/Fig EV2/EV2 G/
- EV Figures/Fig EV2/EV2 G/num data.xlsx
- EV Figures/Fig EV3/
- EV Figures/Fig EV3/EV3 A-B/
- EV Figures/Fig EV3/EV3 A-B/IF EV3 A-B.tif
- EV Figures/Fig EV3/EV3 C/
- EV Figures/Fig EV3/EV3 C/num data Fig EV3 C.xlsx
- EV Figures/Fig EV3/EV3 D/
- EV Figures/Fig EV3/EV3 D/IF EV3 D.tif
- EV Figures/Fig EV3/EV3 E/
- EV Figures/Fig EV3/EV3 E/num data Fig EV3 E.xlsx
- EV Figures/Fig EV3/EV3 F/
- EV Figures/Fig EV3/EV3 F/num data Fig EV3 F.xlsx
