# Supplementary material for: Epigenetic regulation of serine biosynthesis by PHF8 during neurogenesis
Source: EMBO Rep. 2026 Feb 19;27(6):1540–60. doi: 10.1038/s44319-026-00713-8 (PMC13022353; doi:10.1038/s44319-026-00713-8)
Supplement: Supplementary file 8 — EV Figures Source Data [file 44319_2026_713_MOESM8_ESM.zip › EV Figures/Fig EV1/num data.xlsx]

## Sheet: Hoja1
In neural stem cells
	IF PHF8				IF H3K9me2			IF H3K9me3				IF H4K20me1
	shCTR	shPHF8			shCTR	shPHF8		shCTR	shPHF8			shCTR	shPHF8
	0.726652	0.922943			54.1833	65.1118		26.6827	86.4198			22.6282	88.5934
	0.893792	0.99912			49.0918	70.6141		35.4669	101.233			18.1663	61.0726
	1.21829	1.24331			54.0554	72.3385		31.815	80.6762			20.4492	104.076
	0.881462	0.680192			48.7127	62.9541		26.9673	46.6261			23.2028	107.782
	0.946214	0.697553			44.3093	78.8997		30.6564	43.4397			24.9824	98.1571
	0.877675	0.674382			42.4431	76.774		35.0609	59.9475			16.7108	76.3793
	0.763598	0.844252			49.8245	67.6519		16.9161	53.1479			21.1555	145.972
	0.836004	0.825691			41.0925	73.4144		14.247	92.5523			20.9614	108.576
	0.751569	0.943999			47.2562	70.1722		53.7573	75.982			29.7605	85.0637
	0.761365	1.18709			41.4542	65.8082		20.4517	98.9437			33.8156	51.9391
	0.874193	0.960223			47.6733	82.596		28.8867	67.1587			23.7131	120.182
	0.923456	1.20497			52.8574	69.9658		17.5458	83.1253			17.0572	126.503
	0.79012	0.864659			52.5575	71.6086		34.8695	50.9276			24.8816	72.004
	0.834611	1.24727			44.7925	65.814		22.7008	50.4903			14.6401	111.338
	0.812853	1.14508			41.6328	68.1046		34.3375	86.2932			27.9713	168.944
	0.89152	0.813966			51.3131	76.1468		61.3409	64.7321			18.5247	106.7
	0.847645	0.787389			47.5761	63.3252		45.2161	65.0354			20.6156	81.268
	1.55161	0.708689			54.9675	71.2804		37.5152	85.8304			23.5664	111.898
	0.764433	0.665293			46.4203	66.1755		29.3485	132.104			21.3928	105.054
	1.0076	1.45257			48.3015	64.4729		17.512	57.3473			26.2543	100.829
	0.922542	0.652872			50.295	72.0491		22.2853	105.96			21.0054	84.8003
	1.19379	1.15387			51.9075	58.9549		26.2697	60.5311			18.8632	115.819
	0.783266	0.821834			48.4806	60.893		47.0293	74.4168			18.0442	41.6497
	0.809107	1.27572			55.0975	73.5314		45.9183	76.7933			16.1358	83.9139
	0.723671	1.36825			55.6612	63.2147		17.3737	140.719			12.877	173.183
	1.18531	0.726192			48.8921	61.3476		11.4021	49.8418			17.9544	130.696
	1.196	0.854746			55.6801	72.2789		25.343	54.4239			17.8065	97.4996
	1.4967	0.606644			48.1729	113.038		13.9255	87.5955			17.985	103.96
	0.761407	0.742094			45.2185	78.8924		18.3586	119.523			15.7744	41.514
	1.11165	0.753496			55.245	76.7174		48.528	49.1286			26.7097	57.22
	1.28137	0.789245			48.7888	77.55		35.7018	46.1441			33.6924	73.7781
	0.940231	0.984449			50.5075	79.4079		20.4245	36.2618			18.2018	49.7116
	0.717452	0.968696			46.4353	83.1264		29.7904	112.771			18.9348	68.5403
	0.811126	0.771904			45.3732	73.676		17.3374	57.0042			17.1494	102.359
	0.868579	0.918981			45.4453	79.6563		28.8576	42.3228			30.7511	70.8328
	1.05963	1.13715			55.301	73.8499		24.1718	38.7418			18.8733	47.5947
	1.31315	1.12919			49.5354	67.4014		41.707	43.9466			17.5682	147.935
	0.749908	0.848701			43.0998	73.0392		18.023	95.9712			13.1347	111.282
	0.75222	1.14894			42.5103	82.9391		31.9195	53.8965			22.7706	87.8687
	1.01396	0.654208			45.2286	87.4276		30.4622	110.859			15.6793	90.4056
	0.912088	0.651757			41.8968	79.6726		43.1289	57.4057			20.5725	87.5929
	0.857387	0.739683			45.256	78.2165		40.5116	92.0169			15.9404	117.852
	1.06355	0.74747			53.1228	81.1472		45.5307	79.6813			19.2837	93.1969
	1.04183	1.12546			102.032	68.976		24.6324	56.3995			15.6405	13.9409
	0.732154	0.96383			91.3574	75.8372		42.8073	93.3962			16.946	60.6207
	0.710102	0.691486			61.3079	67.3127		48.4361	47.7156			18.2598	73.191
	0.81151	0.991146			177.434	74.9159		32.5302	42.6379			15.3869	52.7336
	0.66705	0.628109			131.652	71.6632		24.3072	42.9015			13.008	118.333
	0.642702	0.773065			128.785	89.5981		56.5098	74.7272			19.5391	100.543
	0.781522	1.24717			110.224	97.6741		22.8385	83.4763			17.1177	55.5701
	0.674356	0.597439			93.5934	59.748		16.9499	61.2664			25.2302	57.0252
	1.01993	0.729652			88.3131	66.4149		15.4515	80.9443			142.48	72.5442
	0.649779	0.890589			95.1741	73.3279		4.93959	81.1082			120.107	43.5151
	0.776835	1.01133			72.2554	103.696		31.1225	55.9291			222.284	153.125
	0.627369	0.914717			191.167	108.197		18.3836	72.2867			190.883	68.9675
	0.815288	0.83731			55.0961	52.2534		30.9063	68.6825			217.062	80.13
	0.98999	1.15523			59.3438	69.6941		29.3536	51.3539			195.147	115.478
	0.866341	0.847942			48.2275	75.8307		9.62238	110.621			211.853	55.1
	0.873427	1.0597			46.6496	96.7874		23.6764	113.711			221.758	30.0134
	0.882779	1.245			56.8562	114.529		20.831	86.5283			222.458	64.0759
	0.992586	0.837788			53.999	112.86		17.4877	166.167			209.397	85.2316
	0.981616	0.667594			63.0995	130.138		10.2495	127.836			216.967	69.9912
	0.947501	0.757035			46.0675	82.3752		9.80387	158.945			205.344	59.0186
	0.953746	0.801708			51.6634	114.957		6.16669	128.762			174.59	44.1189
	0.780879	1.46723			49.0838	138.94		20.9051	53.8739			191.951	115.692
	0.634926	1.25438			52.1062	122.165		22.6174	90.3703			206.744	94.794
	1.16505	0.835403			48.3525	95.8892		51.455	63.0373			199.928	113.389
	1.01707	0.797066			62.4394	59.2227		7.65783	102.689			209.63	77.5989
	1.08201	0.950399			57.3331	57.756		26.2701	83.1052			217.966	82.595
	1.22075	1.08676			61.2198	64.2608		34.4624	65.5903			221.372	49.8878
	1.04047	0.728595			57.8446	72.6518		16.9535	62.4178			238.026	67.3871
	0.931133	1.12978			58.8416	54.979		24.3215	138.524			236.632	59.4964
	0.994946	0.899713			58.3099	61.5704		39.3804	81.9553			236.711	72.0054
	0.935562	1.23165			54.6646	65.7759		30.7419	86.541			246.496	85.3711
	1.36957	1.25868			51.8836	93.6354		12.4028	119.559			247.518	56.0131
	1.57422	1.08352			54.7264	73.7612		29.1121	146.637			21.9395	77.8971
	0.991902	0.54573			52.578	73.373		17.4791	106.998			21.0443	72.6314
	1.31668	1.05268			48.0381	65.923		21.3535	136.092			22.6729	67.6754
	0.900969	1.15982			53.5213	62.25		26.0646	87.3596			16.8033	111.006
	1.00786	0.749235			47.0421	77.3529		18.6965	135.579			21.0191	145.751
	1.40717	1.30899			45.8872	69.9442		32.4129	94.4523			15.2523	235.231
	1.1977	1.42668			59.8465	72.8402		49.3246	168.074			17.201	185.998
	0.959379	1.06951			203.062	79.9447		10.7568	155.04			18.1098	192.765
	1.36741	0.901818			215.598	84.5497		29.5522	159.521			18.1616	141.259
	0.936237	1.06448			188.3	60.2118		19.2976	174.84			18.4062	143.052
	1.36962	0.781977			99.8741	61.6176		13.6752	111.706			20.1378	124.698
	0.949482	0.621012			133.91	89.4727		19.7545	121.3			17.7833	93.4013
	1.27914	0.780274			122.329	69.298		20.7529	92.26			16.9872	178.894
	1.39038	0.689471			43.9387	88.0057		12.2342	129.466			15.4376	118.19
	1.2	0.661273			109.282	77.0046		18.9228	162.48			19.9102	124.307
	1.4053	0.511653			75.2838	64.0598		38.9737	125.278			20.4039	136.597
	1.0823	0.758169			85.6622	60.8168		36.5685	52.0705			24.7673	53.8845
	1.19414	0.635242			85.425	76.9506		34.6643	69.9552			21.3414	61.959
	1.02913	0.684338			92.1926	77.4169		36.2599	12.7627			16.4425	49.5544
	0.989787	1.08469			112.732	70.6752		30.1416	90.4588			25.5775	63.5737
	1.29923	0.616741			121.227	70.7906		26.8906	25.93			17.7103	78.1698
	1.11869	0.869089			48.8955	87.5179		25.771	91.4165			16.0242	136.385
	1.06745	0.749555			43.3858	96.7523		41.8198	105.043			20.6336	116.094
	0.846007	0.693901			53.2152	72.2965		16.6182	65.6583			21.4993	79.7761
	1.34675	1.343			67.0984	66.8312		23.9781	89.1644			18.4572	70.4042
	1.4471	0.475289			46.3046	91.5902		11.6957	110.927			18.0327	72.8016
	1.05405	0.846199			58.2367	117.664		13.4901	45.1028			12.7992	57.51
	0.902426	0.514802			42.3698	76.3575		13.5342	94.5789			14.5097	59.148
	1.19149	1.06703			47.1352	155.585		10.0902	62.452			19.8588	69.3977
	1.15097	0.537618			51.7413	120.889		15.6738	71.5003			8.92301	59.9165
	1.29133	0.953125			52.0602	162.781		41.4108	57.5827			19.0078	67.8859
	0.824115	0.817616			49.3087	73.5892		26.9264	138.062			13.8429	136.234
	1.17074	0.740639			48.7515	76.7008		10.9307	89.9171			12.3415	71.3989
	1.5917	0.691039			47.0672	82.4547		31.0959	79.9189			16.5699	71.2392
	1.35943	0.734945			44.524	67.0337		21.2229	111.791			12.5912	78.0433
	0.655019	0.517641			59.9313	94.9616		30.8203	79.3054			21.6802	70.2868
	0.864192	0.418493			56.0545	70.5292		17.6819	188.12			11.3593	76.1184
	0.980618	0.354842			58.3193	66.2908		18.4753	112.571			35.2272	74.0529
	0.903105	0.791102			60.6994	99.0973		16.1282	124.168			13.8534	39.2009
	1.29722	0.71576			52.7814	77.7133		18.446	164.546			11.9863	94.7644
	1.20185	0.824532			59.579	60.1519		12.9925	105.474			16.7992	109.632
	0.770565	0.731279			59.1756	87.2652		25.2271	64.8461			13.4744	42.1728
	1.24569	0.885093			46.0938	89.5518		9.07531	99.4349			14.7375	47.5742
	0.846839	0.725089			59.5011	117.563		16.7577	72.4898			14.0816	68.089
	0.748215	1.24885			52.0234	65.1211		19.7464	60.5491			14.9748	69.5118
	1.00344	0.752829			55.8697	83.1005		12.9105	76.2512			12.6774	59.0333
	0.831891	0.734114			62.1904	69.4547		23.1325	60.1118			199.719	49.9994
	0.850687	0.654712			149.475	91.3241		14.8803	125.927			191.237	49.1226
	0.808425	0.738807			161.404	101.853		18.8392	104.312			234.833	60.7506
	1.31144	1.16659			96.2366	73.7804		32.7018	114.669			211.314	84.8182
	1.17827	1.07194			110.851	93.3085		23.1692	157.14			224.87	66.0349
	1.43395	0.851633			78.9545	62.7027		14.4599	142.158			218.594	85.4055
	1.10932	1.04105			89.3345	91.8424		26.8991	85.4191			209.031	66.4942
	1.03934	0.596654			82.0859	69.1005		10.3309	87.9495			201.639	52.9132
	0.602683	0.579212			72.9736	84.4379		29.2177	141.745			225.036	47.8357
	0.825639	1.0724			53.7901	93.1325		16.7243	124.268			225.652	84.1775
	0.855385	0.661649			78.0802	80.0525		10.9831	103.838			212.381	88.0032
	1.4829	1.08832			55.051	81.2469		35.5209	89.7499			176.042	41.7669
	1.09789	0.526156			63.4318	74.4135		21.7529	165.328			174.37	103.543
	0.784859	0.509131			120.641	73.35		9.82389	182.785			185.401	62.6544
	0.714085	0.926618			48.9992	147.467		23.3834	48.9222			130.267	59.5801
	0.993418	0.890668			51.125	141.889		10.7726	69.7653			207.477	153.403
	0.737247	0.750095			43.904	150.194		13.9353	59.6971			145.877	117.557
	1.20869	1.24546			50.5534	147.421		17.1558	80.1462			10.8397	55.8476
	0.984852	1.05568			46.2581	114.265		31.0339	60.2508			11.7109	101.977
	0.676319	0.504644			54.2135	103.603		25.6478	113.011			14.046	104.809
	1.27103	0.649349			52.7354	84.1153		22.7682	46.813			14.4087	138.241
	1.18346	1.26121			56.0122	109.112		19.6821	63.4623			23.6698	100.566
	0.608455	1.13636			48.1555	75.9843		12.0942	162.439			13.208	60.6714
	1.1738	0.944498			54.5291	46.699		13.5073	57.9556			24.4811	50.1547
	1.08387	0.955343			51.4531	43.3853		9.139	98.865			12.7026	41.8187
	1.5741	0.804168			58.5079	50.1805		24.0561	108.704			13.6461	43.7268
	0.719491	0.766884			54.2413	43.9435		29.8445	92.3514			13.939	93.5213
	1.63387	0.898736			56.4526	52.8661		17.2822	136.857			23.4942	51.6563
	1.08998	0.780385			48.9792	69.6451		33.5117	92.5305			13.3589	55.2231
	1.72446	0.892186			50.4753	73.4477		23.6922	122.583			17.7203	46.4064
	1.51478	1.02053			60.1208	50.4617		23.4423	108.137			18.4237	87.6982
	0.994471	0.635095			59.6203	61.7467		5.87386	133.886			10.9299	82.8315
	1.41747	0.694553			61.6912	53.8709		15.5438	114.054			20.1881	103.617
	1.35009	0.717044			48.6887	49.826		37.7866	102.312			16.5196	49.3139
	1.57353	1.20442			48.3578	55.1839		26.976	156.323			16.4918	84.3868
	0.965822	0.859201			51.9097	56.275		40.045	94.372			21.5953	43.0381
	0.779056	1.0303			51.1975	58.3878		12.7967	71.055			14.9464	58.1412
	1.16025	0.769903			58.5432	50.6491		16.3449	164.382			17.3951	37.4461
	1.02656	0.597703			52.512	63.575		26.3569	169.402			15.6678	32.0738
	0.882191	0.785054			48.2141	51.621		22.738	106.798			19.929	78.7345
	0.937239	0.956358			61.7784	48.0167		27.8844	184.331			13.394	37.845
	1.04495	0.629903			50.8312	48.364		19.9754	152.598			18.6622	98.1527
	1.22128	1.00584			63.3466	72.8109		23.552	101.349			15.9117	63.5613
	1.52511	1.29115			64.5687	84.758		31.9162	95.4654			18.2294	45.8215
	0.926248	0.928783			49.9626	110.753		39.4233	102.324			16.149	83.5938
	0.764886	1.14204			59.1794	61.8511		20.9058	180.476			14.1243	53.8951
	0.741759	1.19061			45.9628	106.733		2.77446	81.9447			16.9103	55.823
	1.41166	0.9916			60.9076	60.385		14.2826	148.5			15.9182	33.5771
	1.06159	0.987021			59.116	48.8589		46.4256	163.617			19.9435	50.0205
	0.860997	0.97211			64.4901	87.1664		43.7294	102.371			15.4692	113.808
	0.792217	0.818639			61.8468	30.5348		21.6997	152.689			14.761	171.925
	1.07764	0.536343			54.6043	27.9882		28.1331	115.868			13.4719	97.7991
	0.716775	1.1161			55.4457	24.9924		46.9823	87.6368			22.0734	53.0123
	0.677405	1.04996			65.0624	48.6873		64.836	112.072			15.8904	39.1941
	1.32545	0.434879			52.8003	78.8062		34.313	146.161			13.5697	93.2624
	0.764495	0.883855			48.5665	75.4301		48.8417	151.007			12	40.0703
	1.16518	0.517025			60.8768	77.2229		19.1021	100.457			14.7617	74.4913
	1.23578	0.828215			104.961			38.1619	106.116			11.9074	104.508
	0.577746	1.1945			113.151			18.0548				16.9628	94.7721
	0.756805	0.84679			93.8309			27.4126				14.9354	82.4549
	0.842717	0.620713			105.617			33.7878				14.5575	85.6193
	0.80258	0.685536			99.4346			34.3522				10.5039	57.6001
	0.539345	1.03751			123.466			18.9546				13.9609	101.661
	0.894871	0.889233			81.9545			24.5394				19.7705	71.5322
	0.953422	1.09088			151.502			39.3133				13.5511	178.747
	0.842212	0.967583			111.728			22.7743				16.4664	90.7167
	1.01341	0.716366			126.824			28.5859				11.4362	107.316
	0.993304	1.07359			126.73			39.8116				10.3352	101.453
	0.679391	0.939524			57.0584			19.5128				13.9142	92.2534
	0.894946	1.10852			49.6821			31.4782				18.3484	70.7258
	0.904408	0.702476			47.966			28.7172				22.7296	52.9256
	0.684696	0.804753			47.5132			34.5229				21.4424	56.7596
	1.51532	1.08736			53.9443			21.5307				13.8921	93.2589
	0.81859	0.755916			48.3766			21.3637				16.2766	139.612
	0.64286	1.18351			51.1495			27.6042				12.7528	58.6054
	0.871995	1.17022			50.0744			36.0579				18.5063	99.6666
	1.16204	0.85935			47.4088			24.8125				12.1419	173.861
	0.715296	0.818792			49.0931			25.5119				11.3659	57.3113
	0.820359	0.978836			45.3822			30.0236				15.2348	73.2883
	0.932041	1.29555			66.3687			16.7737				12.8399	102.505
	1.04009	1.12396			58.1034			26.4772				10.4448	85.9343
	0.70465	0.823434			60.5684			22.1927				199.999	101.693
	0.698839	1.01754			48.7037			31.5839				96.2264	68.4176
	1.08943	1.13477			61.52			26.8415				203.252	63.2538
	1.17442	0.752727			58.0977			20.6204				145.136	91.5321
	0.898293	0.787551			60.8795			32.6354				139.513	75.411
	0.825246	1.08405			62.4367			13.5802				173.337	85.906
	0.888281	1.34542			54.3098			10.7513				186.983	105.318
	1.10451	1.24522			50.2828			12.2573				223.07	82.2866
	0.911399	0.674145			47.2758			19.3587				173.883	74.2211
	0.979903	0.885847			47.2805			9.27374				164.542	54.1016
	1.02136	0.591099			55.3652			20.4975				139.838	84.6666
	1.24605	1.19141			62.7057			21.2016				145.466	93.213
	1.08693	1.31893			55.9739			12.5195				152.192	65.4601
	0.582388	0.699383			58.5474			14.4938				24.7847	172.385
	0.802902	0.821072			67.6313			26.0503				26.6297	97.7232
	1.31013	0.667822			54.508			13.9588				17.5904	75.9224
	0.750198	0.730289			49.9645			33.2024				20.2353	62.3891
	0.716585	0.637866			61.2722			30.8223				18.4338	90.7202
	0.966602	0.816533			67.3703			15.5779				28.5313	68.3145
	0.606429	1.17283			50.0057			23.2206				25.4132	77.9882
	0.819698	1.05322			56.3363			23.0594				29.6549	49.6388
	1.08293	0.986017			60.2755			20.4841				25.3177	56.484
	0.603137	0.955016			58.384			21.3802				32.7832	74.8086
	0.90649	1.00405			61.5106			40.104				26.2498	81.0952
	1.14972	0.919533			53.4297			18.9717				21.5315	92.2833
	1.0341	1.20816			67.4915			36.6546				28.6449	126.846
	0.949358	0.502001			49.8162			67.7116				18.154	79.5785
	0.936086	1.14781			47.916			22.8918				22.1793	102.899
	0.628416	0.496455			70.5777			24.3624				29.4029	72.0373
	0.68408	0.933143			63.9158			102.055				27.5944	98.674
	0.632906	1.08919			67.3886			22.9707				37.4793	72.128
	0.799675	0.965237			56.844			18.2817				14.3065	64.0595
	1.75922	1.20339			60.8519			13.6543				25.2338	84.3865
	1.04535	0.914241			59.4205			10.6467				15.9046	126.21
	1.05202	0.989689			51.877			35.0775				27.5794	59.3002
	0.71301	0.645286			134.751			76.3675				29.323	160.543
	0.754927	0.649975			76.0769			53.7691				14.1273	136.603
	0.914602	1.28329			146.329			25.6087				19.7742	67.6216
	0.973927	0.582942			68.79			27.383				31.8037	98.9332
	0.899382	0.470948			57.1191			60.7258				25.9504	86.6759
	0.997305	0.493444			59.4321			53.1362				28.4349	65.0341
	1.18787	1.10621			56.0884	44.9498		103.792				19.4344	68.157
	1.05714	0.519802			61.1908	75.8119		43.0944				15.9377	48.2487
	0.8199	1.08744			46.2409	49.4406		78.7033				27.8072	105.437
	1.02168	0.497866			62.1551	66.8091		41.5214				19.4447	111.316
	1.94602	0.746988			40.7849	30.3922		81.5688				26.284
	0.905327	0.668397			51.4219	39.3057		46.5182				18.3943
	1.32399	0.604699			42.6869	48.3904		27.8392				19.2552
	1.13007	0.68928			44.2339	62.9855		76.1203				21.128
	1.44184	0.652292			43.8729	91.4282		111.523				27.6619
	0.963978	0.701987			56.3225	35.7286		40.5215				23.2424
	0.948056	1.08016			78.6628	47.8382		66.8963				18.1979
	1.0685	0.44922			82.2908	57.9214		40.9293				29.202
	0.695307	0.857386			60.3142	38.1446		55.3568				20.1734
	0.612848	0.738255			58.1314	41.9816		30.103				28.0757
	0.956975	0.760013			86.1279	75.2441		41.5742				28.4198
	0.950171	0.793096			107.984	46.5811		99.3452				12.6132
	1.22572	0.753128			46.6744	49.5393		56.2935				22.5664
	1.37661	0.588372			84.765	92.5043		75.0755				18.2073
	1.27967	0.687901			46.1396	38.6918		49.0664				21.4327
	0.986377	0.634751			70.1542	47.217		49.1629				17.3171
	0.844354	0.68472			64.8779	47.8583		47.0448				163.633
	0.769919	0.588603			64.198	65.9016		51.4145				157.274
	0.700372	0.655473			40.8883	69.1718		65.9429				218.973
	0.836841	0.782517			90.3818	62.3238		64.9517				206.086
	0.770797	0.56558			34.9895	42.8068		100.255				207.396
	0.766402	0.777032			63.449	233.623		44.7857				239.177
	1.1199	0.805005			42.8119	219.125		84.0813				197.073
	0.962553	0.752935			41.5648	209.199		79.8733				172.138
	0.932248	0.513235			85.335	126.901		76.0506				170.047
	0.952501	0.633077			67.7963	183.124		86.6813				33.4047
	0.685019	0.546313			75.8815	186.471		51.7616				25.9186
	1.46533	0.518031			50.0935	158.696		103.972				23.7931
	0.822651	0.546236			77.3201	177.455		47.002				39.2658
	1.50255	0.548389			72.3556	164.342		89.4903				20.2566
	1.25126	0.605425			49.7046	154.845		42.1451				20.0077
	1.25738	0.602185			71.8853	194.229		99.9762				17.0818
	1.92637	0.596975			58.0366	238.505		79.0782				25.4637
	1.10043	0.686044			56.2814	173.305		16.1246				26.8311
	0.768973	0.745841			47.7226	138.467		40.5566				14.9884
	1.74549	0.678176			36.2784	191.778		53.2326				16.6815
		0.968898			34.9142	69.3898		24.2435				19.3483
		0.567575			244.78	48.3395		65.1328				25.052
		0.765737			251.669	56.7448		19.476				22.3433
		0.807634			240.977	59.4729		62.0976				25.1052
		0.997979			231.059	90.0851		41.1556				24.2011
		0.529004			224.536	127.721		17.2741				20.9109
		1.04642			57.8319	67.3874		25.1042				31.594
		0.564722			65.1813	101.47		43.9429				18.3447
		0.641553			43.3564	57.1841		25.1288				22.7898
		0.69097			51.1507	75.1955		16.1816				41.4096
		0.469149			103.55	39.3797		11.5309				20.7167
		0.525036			72.7342	63.1334		12.2712				17.783
		0.716948			68.5197	33.1702		34.5208				25.8708
		0.64107			101.465	36.2778		15.9833				27.6501
		0.914672			74.0873	57.6846		34.8172				28.715
		0.667489			58.0515	42.6558		18.9437				26.7092
		0.833068			57.7877	48.7126		18.9523				25.4707
		0.953094			60.8543	73.9352		24.0603				19.7284
		0.982227			68.4571	63.4875		21.2491				27.3797
		0.526924			45.5791	56.1649		21.2577				29.0686
		0.746091			58.3548	62.8065		68.1502				29.8472
		0.901737			78.3662	60.5761		10.4634				22.548
		0.569925			61.4559	79.519		24.6951				26.3542
		0.729587			56.7697	107.995		27.5891				30.9041
		1.32025			70.112	89.5353		18.0709				21.2757
		1.12465			45.1127	77.3225		14.8211				25.0544
		0.583971			45.2738	89.9029		12.1495				28.0877
		0.714386			64.1594	125.023		44.4545				21.7747
		0.785445			71.9906	50.6288		25.3534				30.7145
		0.702616			66.5988	200.211		18.8304				27.3905
		1.01022			84.0446	177.611		33.5624				39.1352
		0.83877			79.8608	164.019		48.1256				19.7229
		0.600773			42.2516	41.7953		28.7244				40.6342
		0.848682			69.3159	60.9195		44.7894				28.3705
		0.837276			65.1776	51.4181		23.5241				24.1422
		0.671486			61.5491	51.8372		28.9227				20.6489
		0.595959			53.8541	62.3367		27.7605				16.0594
		1.03997			72.4647	48.1239		27.536				25.6289
		0.731052			57.2522	64.6316		48.9643				38.6195
		0.6721			72.5976	49.6832		27.8691				22.7492
		0.589698			66.8941	63.94		20.4563				31.048
		0.850728			67.2566	42.2786		12.9876				38.8343
		0.746072			77.2658	52.0459		34.8883				27.9908
		0.930265			241.275	77.5542		45.3402				32.7285
		0.875952			208.047	45.297		19.1296				36.039
		1.01369			237.808	66.1527		29.6399				30.1004
		0.851095			201.438	97.1453		34.8877				36.2544
		0.5211			177.639	75.2979		31.674				42.3512
		0.802098			209.743	53.9243		22.9981				16.9973
		1.1924			168.6	77.6057		27.1167				22.0558
		0.761952			250.227	71.811		43.9938				30.9094
		1.56619			155.015	123.497		42.354				134.055
		0.582849			34.2907	51.8289		39.9968				198.312
		0.853299			54.8078	86.1348		31.4424
		0.732308			48.5788	66.1951		24.2619
		0.670461			49.4893	68.5283		31.6995
		0.933226			54.2432	57.968		18.5322
		0.997511			35.8274	49.8783		36.7158
		0.494219			38.7096	74.7492		12.8215
		0.805863			22.2515	172.879		8.44712
		1.01171			35.1187	128.436		16.2933
		0.618575			40.7032	164.938		30.6318
		0.697956			49.6679	174.136		20.6289
		0.954525			47.8637	181.063		32.5109
		0.70155			37.9419	199.956		27.4735
		0.407185			48.0748	131.393
		0.987808			53.7203	43.1777
		0.635366			51.2805	60.2545
		0.7429			48.6895	83.7351
		0.828121			55.0926	77.2912
		0.743194			53.8925	44.3143
		0.701541			55.8565	75.4841
		0.645961			44.6927	55.0043
		0.888113			84.6258	51.997
		0.697792			43.1158	65.618
		0.692493			41.1801	70.8149
		0.946406			66.2865	112.062
		0.69371			76.1581	64.8569
		0.795977			52.7034	60.5106
		0.574395			54.3494	72.3629
		0.694386			55.4889	80.469
		0.842254			63.7409	71.4706
		1.15019			59.538	49.1512
		0.586294			54.2005	62.6335
		1.06391			91.147	76.3308
		0.677825			53.6592	63.1964
		0.997091			162.912	42.5362
		0.69386			157.465	80.3394
		1.15505			176.289	80.5638
		1.17025			160.178	115.228
		0.604451			205.306	59.0502
		0.775217			147.993	47.2753
		0.672534			196.28	80.8543
		1.06039			162.876	58.2094
					74.8603	107.004
					60.5673	65.0866
					45.2026	91.6458
					49.1624	83.8329
					74.732	86.7591
					51.0323	53.3881
					60.1078	64.3557
					73.3866	74.4116
					61.8942	80.9997
					49.3711	43.8019
					78.6873	204.35
					65.8502	124.7
					46.7941	146.269
					38.1021	168.968
					87.4414	209.996
					100.84	200.244
					98.5632	226.738
					73.8578	219.79
					63.0655	39.5641
					47.973	26.5925
					76.9141	37.3596
					84.1366	45.6132
					71.7083	47.2621
					73.874	40.1076
					116.498	55.712
					71.9182	38.271
					65.8258	42.6729
					163.989	39.2299
					174.718	51.0296
					44.3412	58.2359
					53.2072	44.9967
					39.4358	45.8897
					35.877	42.9811
					81.5948	47.4293
					54.9102	55.0281
					44.2887	47.5969
					49.7205	58.8474
					53.5765	52.9426
					58.9108	42.5611
					40.5836	50.8111
					97.9128	46.4922
					50.9235	49.2982
					72.2173	47.8686
					76.3066	60.936
					72.5062	77.7947
					64.4321	67.627
					52.1002	56.12
					56.1228	47.9901
					45.218	41.5838
					55.1116	49.9341
					71.4725	66.5929
					73.8086	36.8044
					52.4393	49.3184
					83.2495	52.9532
					57.3585	61.7801
					56.6872	97.83
					53.4045	47.3746
					64.9566	63.8998
					62.9776	51.7074
					51.5653	170.519
					67.8665	178.833
					74.7146	157.521
					68.6973	118.153
					46.6652	155.196
					74.2645	125.425
					62.3404	180.141
					56.8366	30.3885
					82.6808	35.9364
					38.5981	40.3594
					59.6321	47.0535
					53.6755	38.1745
					37.6336	41.5548
					194.163	43.1278
					199.701	40.8363
					204.784	50.6474
					60.257	48.9053
					67.3386	55.1365
					63.3536	55.7317
					54.6296	46.2755
					42.8534	46.7279
					44.0525	56.8903
					89.4125	51.5643
					50.6734	80.2975
					72.2915	52.2396
					88.6959	72.0301
					53.0302	44.9245
					71.594	41.1166
					93.0269	39.642
					64.3647	42.1565
					76.2966	36.4267
					72.8028	45.463
					79.2204	37.1925
					90.9502	42.5536
					49.1456	55.6777
					63.7783	41.2578
					53.025	38.0168
					57.5901	59.9636
					64.2196	50.1296
					42.9316	41.4139
					66.011	29.4669
					84.9938	53.3919
					83.7013	49.7615
					108.013	57.2938
					72.3191	145.309
					69.9935	157.111
					82.5573	123.443
					80.4895	125.18
					39.3187	136.825
					46.3549	21.6761
					83.7374	21.4181
					68.9022	73.545
					45.087	31.1343
					87.2064	52.8322
					51.6149	48.0776
					86.3611	39.4551
					243.19	52.5987
					204.32	45.048
					223.554	60.483
					184.599	41.208
					227.485	59.8749
					157.929	46.5613
					198.035	35.186
					198.566	37.6083
					182.875	39.9279
					215.676	72.7566
					119.004	43.9518
					30.2933	56.1092
					27.4654	52.1838
					43.4198	96.4347
					38.4037	47.3541
					22.5959	48.6885
					46.0876	48.7941
					39.77	49.6961
					47.1467	57.047
					48.27	47.0427
					32.566	54.9338
					36.7404	59.3195
					41.8718	55.3826
					46.4532	49.1727
					30.403	45.5364
					33.475	84.8885
					44.4228	84.7267
					53.8827	72.1443
					40.1392	40.2673
					59.9277	43.2844
					66.4529	52.5663
					37.7086	32.6208
					41.1643	47.0267
					39.6869	191.923
					46.4017	203.539
					53.8734	145.064
					53.2982	51.2217
					65.9319	40.9397
					44.2128	44.6551
					70.4032	45.6318
					60.8806	63.6073
					54.106	30.3683
					61.7996	47.4603
					34.908	65.6548
					43.9031	62.1765
					51.819	48.517
					58.2561	49.3874
					46.8098	44.1009
					65.4182	32.8119
					50.311	75.3377
					48.5697	56.8844
					38.5877	56.9156
					52.4736	58.6136
					50.495	57.3846
					35.8144	49.9223
					45.2592	45.8561
					32.6982	65.8048
					50.0807	70.8007
					62.2246	59.7868
					51.3729	46.5975
					57.1356	44.2536
					54.0764	41.1092
					45.3648	37.1147
					47.4001	48.1901
					72.7289	36.7612
					60.4214	53.5553
					52.607	81.1802
					201.232	44.0393
					207.394	53.3948
					226.786	124.55
					244.234	152.304
					248.543	49.8802
					238.256	70.5695
					239.956	79.7816
					40.2223	62.3832
					40.7473	61.3498
					38.1053	79.6541
					40.3116	43.8182
					39.0693	73.7583
					43.2467	62.2516
					46.3907	112.403
					35.6558	45.9499
					40.4248	80.1737
					55.2564	125.895
					39.7202	47.7452
					39.1887	71.0759
					44.4461	63.8555
					52.6598	89.5481
					49.9125	92.5193
					44.4791	141.999
					55.0341	110.758
					50.3337	90.4499
					53.4414	79.6034
					49.3548	166.244
					47.4371	77.0875
					42.9419	92.074
					43.511	136.894
					47.4785	77.6411
					52.108	126.523
					47.834	78.1076
					44.3431	39.447
					44.4639	145.247
					58.8368	78.7399
					48.0593	78.5026
					52.7177	75.983
					57.1177	88.5556
					53.5263	74.6769
					57.8443	55.6919
					61.5134	81.2781
					45.3034	129.184
					43.4149	77.6607
					53.5747	88.1958
					48.6524	168.526
					47.521	101.083
					54.183	65.2421
					43.3963	148.905
					48.388	85.7826
					52.3784	77.4954
					50.3866	81.6386
					44.2465	52.0727
					46.0861	52.7875
					225.105	143.505
					237.159	49.982
					186.179	68.5338
					239.793	48.9866
					218.439	71.4041
					230.303	155.185
					237.449	157.04
					229.936	110.017
					229.754	41.8019
					210.791	67.2474
					206.805	59.0301
					228.331	62.8929
					207.531	78.1234
					217.355	73.0867
					233.963	51.1581
					222.77	65.8374
					41.6996	94.5638
					40.6491	62.7237
					39.4354	53.288
					42.2651	56.1892
					30.1112	63.2454
					41.3315	62.6335
					57.7171	70.6889
					28.2716	66.3656
					33.9201	63.8978
					42.0156	67.0542
					39.7523	58.1824
					46.0807	90.6707
					47.3915	88.5373
					50.1181	54.3036
					45.5097	94.7776
					32.5111	74.9142
					33.5983	93.7241
					48.9418	62.5304
					64.396	94.8436
					45.7303	47.6036
					53.4186	61.4179
					65.5684	53.0511
					67.7986	50.5075
					47.6764	58.8323
					46.3986	50.9981
					49.6483	42.8036
					41.9225	54.4084
					38.096	44.3416
					48.0325	41.3302
					39.1701	82.6833
					45.6367	98.7016
					54.0625	38.8809
					40.3221	44.8785
					44.5444	48.9315
					90.361	43.9943
					50.2856	39.7908
					75.4356	28.817
					58.2932	34.3165
					50.6595	49.1886
					35.8511	33.7787
					58.8799	45.306
					38.0665	46.5389
					177.953	38.1314
					139.613	54.4984
					172.102	35.4709
					189.101	40.4191
					52.4932	37.0842
					149.126	70.7646
					84.9594	51.3251
					114.591	37.0616
					73.9309	34.4687
					81.8039	38.8347
					68.1298	45.9488
					116.086	35.8802
					141.127	57.118
					81.4416	38.63
					71.0494	44.5167
					144.764	37.5267
					98.5294	43.2783
					87.512	40.1304
					70.2844	53.9191
					62.9388	40.4348
					120.469	43.023
					97.5587	65.7414
					87.6558	55.6803
					93.5498	125.961
					117.044	52.145
					105.387	59.5068
					99.4042	50.2881
					154.898	44.9787
					114.623	51.2625
					116.931	54.4717
					116.312	58.2556
					135.269	79.1001
					138.392	51.0586
					165.676	82.2725
					72.0916	81.0169
					91.7101	66.6641
					140.723	89.6271
					108.601	65.3814
					125.876	64.1462
					144.644	75.4895
					103.434	73.7192
					145.478	82.844
					117.156	50.6292
					106.471	68.7221
					210.666	80.8971
					92.7357	69.1605
					62.0409	75.2952
					43.3973	53.4022
					51.9183	62.8727
					69.3217	106.514
					64.1476	86.1838
					46.2497	75.7463
					62.1393	62.9268
					79.2261	61.6008
					61.8258	89.232
					60.57	57.975
					41.4048	80.4835
					56.733	83.3913
					68.0988	133.304
					61.29	66.4353
					73.3454	52.2756
					55.7558	79.474
					65.2254
					59.4363
					58.7315
					41.0882
					93.14
					57.1376
					88.2556
					48.7755
					49.7153
					59.8842
					101.392
					72.5547
					47.3669
					71.6572
					68.6614
					66.0317
					72.5195
					51.8696
					218.476
					227.024
					234.373
					245.403
