# Supplementary material for: Epigenetic regulation of serine biosynthesis by PHF8 during neurogenesis
Source: EMBO Rep. 2026 Feb 19;27(6):1540–60. doi: 10.1038/s44319-026-00713-8 (PMC13022353; doi:10.1038/s44319-026-00713-8)
Supplement: Supplementary file 8 — EV Figures Source Data [file 44319_2026_713_MOESM8_ESM.zip › EV Figures/Fig EV2/EV2 D/num data.xlsx]

## Sheet: Hoja1
qPCR expresion in neural stem cells
	NSC shCTR					NSC shNFIA
Nfia	1	1	1	1		0.05	0.23	0.02	0.06
Phf8	1	1	1	1		1.49	0.93	0.55	0.9
	shCTR					NSC shNFIA
Phgdh	1	1	1	1		0.205479	0.911765	0.0992366	0.25
Psat1	1	1	1	1		0.524203	0.704372	0.755377	0.309736
Psph	1	1	1	1		0.545594	0.787226	0.650659	0.135442
Kdm1a	1	1	1			1.21785	1.01421	0.252252	0.502345
