# Supplementary material for: Epigenetic regulation of serine biosynthesis by PHF8 during neurogenesis
Source: EMBO Rep. 2026 Feb 19;27(6):1540–60. doi: 10.1038/s44319-026-00713-8 (PMC13022353; doi:10.1038/s44319-026-00713-8)
Supplement: Supplementary file 8 — EV Figures Source Data [file 44319_2026_713_MOESM8_ESM.zip › EV Figures/Fig EV2/EV2 G/num data.xlsx]

## Sheet: Hoja1
growth curve of neural stem cells
	Time (hours)	shCTR				shNFIA
	0h	90000	90000	90000		71000	71000	71000
	24h		85000	79000			94000	44000
	48h	326000	85000	103000		97000	112000	61500
	72h	367000	335000	293000		103000	112000
