# Supplementary material for: Epigenetic regulation of serine biosynthesis by PHF8 during neurogenesis
Source: EMBO Rep. 2026 Feb 19;27(6):1540–60. doi: 10.1038/s44319-026-00713-8 (PMC13022353; doi:10.1038/s44319-026-00713-8)
Supplement: Supplementary file 8 — EV Figures Source Data [file 44319_2026_713_MOESM8_ESM.zip › EV Figures/Fig EV3/EV3 C/num data Fig EV3 C.xlsx]

## Sheet: Hoja1
Leaving fraction: 1- (EdU+ mCherry+ /mCherry+)
		shCTR	shPHF8
		0.84507	0.810526
		0.854545	0.722973
		0.830508	0.755396
		0.817073	0.761194
