# Supplementary material for: Epigenetic regulation of serine biosynthesis by PHF8 during neurogenesis
Source: EMBO Rep. 2026 Feb 19;27(6):1540–60. doi: 10.1038/s44319-026-00713-8 (PMC13022353; doi:10.1038/s44319-026-00713-8)
Supplement: Supplementary file 8 — EV Figures Source Data [file 44319_2026_713_MOESM8_ESM.zip › EV Figures/Fig EV3/EV3 E/num data Fig EV3 E.xlsx]

## Sheet: Hoja1
% total DCX+ RFP+ cells / total GFP+ cells
	shCTR	shPHF8
	7.40741	2.77778
	49.2537	3.125
	28.8462	2.22222
	37.5	0
	52.1739	17.3913
	26.2295	0
	100	8
	0	10
	50	0
	0	0
	3.0303	0
	0	0
		0
		0
		5.26316
		0
