# Supplementary material for: Epigenetic regulation of serine biosynthesis by PHF8 during neurogenesis
Source: EMBO Rep. 2026 Feb 19;27(6):1540–60. doi: 10.1038/s44319-026-00713-8 (PMC13022353; doi:10.1038/s44319-026-00713-8)
Supplement: Supplementary file 8 — EV Figures Source Data [file 44319_2026_713_MOESM8_ESM.zip › EV Figures/Fig EV3/EV3 F/num data Fig EV3 F.xlsx]

## Sheet: Hoja1
% DCX+ RFP+ cells /GFP+ cells
		shCTR				shPHF8
	SVZ	7.40741	49.2537	28.8462		2.77778	3.125	2.22222	0
	IZ	37.5	52.1739	26.2295		17.3913	0	8	10
